# Supplementary material for: 3-Benzoyl-1,5-dimethyl-1H-1,5-benzodiazepine-2,4(3H,5H)-dione
Source: Acta Crystallogr Sect E Struct Rep Online. 2011 Mar 12;67(Pt 4):o849. doi: 10.1107/S160053681100866X (PMC3100047; doi:10.1107/S160053681100866X)
Supplement: Supplementary file 2 [file e-67-0o849-Isup2.hkl]

# 
# h,k,l, Fc-squared, Fo-squared, sigma(Fo-squared) and status flag 
# 
data_I
_shelx_title '  P21/n' 
_shelx_refln_list_code          4 
_shelx_F_calc_maximum      150.84 
_exptl_crystal_F_000       648.00 
_reflns_d_resolution_high  0.7004 
 
loop_ 
 _symmetry_equiv_pos_as_xyz 
 'x, y, z' 
 'x+1/2, -y+1/2, z+1/2' 
 '-x, -y, -z' 
 '-x-1/2, y-1/2, -z-1/2' 
 
_cell_length_a     7.7827 
_cell_length_b    23.7595 
_cell_length_c     8.6315 
_cell_angle_alpha  90.000 
_cell_angle_beta  105.614 
_cell_angle_gamma  90.000 
 
_shelx_F_squared_multiplier     1.000 
 
loop_ 
 _refln_index_h 
 _refln_index_k 
 _refln_index_l 
 _refln_F_squared_calc 
 _refln_F_squared_meas 
 _refln_F_squared_sigma 
 _refln_observed_status 
   2   0   0      170.61      194.42      5.80 o 
   4   0   0        0.06        4.16      3.25 o 
   6   0   0       95.05       87.68      7.29 o 
   8   0   0       44.12       43.07      8.14 o 
  10   0   0        1.92        7.82      8.41 o 
   1   1   0     4010.96     4122.15     44.04 o 
   2   1   0     4866.58     4829.47     38.78 o 
   3   1   0      739.94      699.98      7.66 o 
   4   1   0     1108.98     1202.93     13.38 o 
   5   1   0       77.72       89.89      4.37 o 
   6   1   0       91.10       86.99      4.86 o 
   7   1   0      609.49      541.95     11.78 o 
   8   1   0      103.29       97.86      6.16 o 
   9   1   0       61.88       57.72      5.70 o 
  10   1   0        0.26       -3.05      9.83 o 
   1   2   0    11765.14    11373.51     88.35 o 
   2   2   0      517.56      547.70      8.51 o 
   3   2   0      347.14      359.88      5.04 o 
   4   2   0      334.94      372.61      6.06 o 
   5   2   0      188.26      232.31      6.95 o 
   6   2   0       24.28       26.56      3.84 o 
   7   2   0      429.31      426.07     18.80 o 
   8   2   0        6.78        6.06      3.70 o 
   9   2   0        9.22       10.38      4.50 o 
  10   2   0        0.23       -5.32      6.62 o 
   1   3   0      633.87      634.82      4.73 o 
   2   3   0     1880.21     1786.97     17.69 o 
   3   3   0      145.36      130.00      3.27 o 
   4   3   0      138.46      145.27      3.66 o 
   5   3   0       41.63       36.10      3.74 o 
   6   3   0       26.35       33.41      3.88 o 
   7   3   0       10.59        6.75      3.68 o 
   8   3   0      127.63      137.50      8.33 o 
   9   3   0       70.11       86.61      7.91 o 
  10   3   0       28.28       44.85     10.79 o 
   0   4   0    11480.68    10974.16    126.16 o 
   1   4   0     1952.67     2031.03     14.64 o 
   2   4   0     2243.71     2253.74     17.80 o 
   3   4   0      134.43      147.31      3.26 o 
   4   4   0       16.69       26.66      2.19 o 
   5   4   0       34.75       44.20      2.56 o 
   6   4   0       14.99       19.12      3.50 o 
   7   4   0       26.36       17.16      3.89 o 
   8   4   0      161.61      160.67      8.42 o 
   9   4   0      106.36      114.05      8.00 o 
  10   4   0       60.20       79.72      9.56 o 
   1   5   0     4231.27     4056.33     28.20 o 
   2   5   0       10.62       11.05      1.22 o 
   3   5   0     3942.28     4231.55     40.88 o 
   4   5   0     1165.30     1261.62     13.10 o 
   5   5   0       10.52       10.48      2.04 o 
   6   5   0       40.79       35.79      3.98 o 
   7   5   0       42.27       38.37      4.52 o 
   8   5   0       26.81       37.29      4.74 o 
   9   5   0       44.48       49.26      6.42 o 
  10   5   0       29.30       37.15     15.06 o 
   0   6   0      123.84      123.25      3.64 o 
   1   6   0      230.39      173.14      3.08 o 
   2   6   0     1237.59     1220.73     10.00 o 
   3   6   0      405.54      414.08      5.32 o 
   4   6   0     1389.13     1531.26     13.85 o 
   5   6   0       12.64        8.41      2.06 o 
   6   6   0        3.02        3.62      3.01 o 
   7   6   0       34.31       29.21      4.34 o 
   8   6   0      123.44      122.89      6.87 o 
   9   6   0        1.99        6.54      4.72 o 
  10   6   0       87.74      102.16     10.13 o 
   1   7   0      369.31      359.04      4.57 o 
   2   7   0        0.77       -1.17      1.17 o 
   3   7   0     1604.93     1776.05     15.32 o 
   4   7   0      497.47      523.37      6.43 o 
   5   7   0       60.31       69.27      3.84 o 
   6   7   0       49.00       49.84      4.65 o 
   7   7   0      249.00      265.80      8.64 o 
   8   7   0        2.79        5.48      3.64 o 
   9   7   0       36.04       23.56      6.27 o 
  10   7   0        6.67       11.53      9.78 o 
   0   8   0        3.77        6.87      1.80 o 
   1   8   0     1088.06     1112.59     10.61 o 
   2   8   0     1509.85     1448.93     12.60 o 
   3   8   0      753.77      809.68      8.47 o 
   4   8   0      239.26      253.08      4.41 o 
   5   8   0       45.62       45.83      2.89 o 
   6   8   0      326.37      317.32      7.52 o 
   7   8   0       13.95       17.55      4.00 o 
   8   8   0       47.51       55.73      8.41 o 
   9   8   0        4.95        0.42      6.29 o 
  10   8   0        0.19       -5.05     11.76 o 
   1   9   0       36.71       42.76      2.22 o 
   2   9   0       45.87       48.86      2.15 o 
   3   9   0      157.61      188.75      3.62 o 
   4   9   0       27.24       34.93      2.15 o 
   5   9   0      106.26      113.89      4.00 o 
   6   9   0      392.41      354.33      8.41 o 
   7   9   0       32.22       26.07      4.16 o 
   8   9   0      273.82      251.53      9.01 o 
   9   9   0        1.65       -2.61      5.01 o 
  10   9   0        0.41        5.00      6.40 o 
   0  10   0      168.63      175.55      5.14 o 
   1  10   0      290.32      304.54      5.66 o 
   2  10   0        9.94       10.48      1.89 o 
   3  10   0      545.08      556.23      6.40 o 
   4  10   0       26.37       19.29      2.57 o 
   5  10   0       21.60       18.68      2.57 o 
   6  10   0      211.86      199.58      6.26 o 
   7  10   0       10.26       16.12      3.88 o 
   8  10   0        3.69        6.80      3.95 o 
   9  10   0        0.18        1.23      5.27 o 
  10  10   0        1.31        6.48      8.48 o 
   1  11   0       16.98       21.11      1.95 o 
   2  11   0       88.57       96.37      3.14 o 
   3  11   0       57.87       63.01      2.41 o 
   4  11   0       13.41       13.17      1.95 o 
   5  11   0       22.07       24.00      2.82 o 
   6  11   0        8.18       10.37      3.61 o 
   7  11   0      724.85      654.09     11.89 o 
   8  11   0       75.51       73.47      5.77 o 
   9  11   0       37.36       38.60      7.18 o 
  10  11   0        5.85       13.33      9.48 o 
   0  12   0      837.01      924.27     17.74 o 
   1  12   0        1.84        2.53      1.61 o 
   2  12   0       51.00       34.18      2.27 o 
   3  12   0      235.56      223.74      4.11 o 
   4  12   0      105.22       99.39      3.31 o 
   5  12   0       54.64       58.92      3.45 o 
   6  12   0      272.84      251.27      7.06 o 
   7  12   0      152.39      154.96      6.14 o 
   8  12   0        0.64       -2.45      3.57 o 
   9  12   0       32.44       33.39      7.39 o 
   1  13   0        7.33        6.19      2.12 o 
   2  13   0      809.88      845.68      9.73 o 
   3  13   0       36.22       38.82      2.19 o 
   4  13   0        3.69        0.42      1.85 o 
   5  13   0       30.90       43.13      3.30 o 
   6  13   0      252.71      228.90      6.11 o 
   7  13   0        6.93        9.86      3.19 o 
   8  13   0      245.21      213.56      8.88 o 
   9  13   0       35.73       40.31      9.10 o 
   0  14   0      984.45      996.71     15.53 o 
   1  14   0      442.05      472.63      8.06 o 
   2  14   0       21.93       25.68      2.22 o 
   3  14   0       51.46       61.43      2.72 o 
   4  14   0       27.47       28.63      2.49 o 
   5  14   0      298.02      276.18      6.37 o 
   6  14   0        2.23        2.47      2.53 o 
   7  14   0       36.97       32.26      3.95 o 
   8  14   0        1.54       -0.58      5.69 o 
   9  14   0        1.10        9.02      8.63 o 
   1  15   0      180.71      180.71      4.22 o 
   2  15   0      171.08      175.37      4.30 o 
   3  15   0        4.65        7.00      1.77 o 
   4  15   0      203.37      220.63      5.34 o 
   5  15   0       39.25       37.36      3.25 o 
   6  15   0        7.96        2.10      2.54 o 
   7  15   0      166.68      152.76      6.31 o 
   8  15   0       22.37       29.74      5.46 o 
   9  15   0        0.82       -3.48      7.43 o 
   0  16   0      202.79      219.99      6.79 o 
   1  16   0       48.96       45.17      2.77 o 
   2  16   0      227.85      216.52      4.88 o 
   3  16   0      346.14      337.01      6.83 o 
   4  16   0      637.33      575.74      7.67 o 
   5  16   0      110.32      118.95      4.62 o 
   6  16   0       42.91       38.57      3.53 o 
   7  16   0        7.39        9.16      3.42 o 
   8  16   0       97.89       96.25      9.48 o 
   9  16   0       40.76       56.44     13.16 o 
   1  17   0      388.97      394.36      6.50 o 
   2  17   0        1.54        1.23      1.88 o 
   3  17   0     1487.69     1393.70     16.52 o 
   4  17   0       11.59       11.99      2.41 o 
   5  17   0       47.62       46.31      4.29 o 
   6  17   0       19.52       18.62      3.47 o 
   7  17   0        1.24        3.39      3.16 o 
   8  17   0        2.11        6.27      5.28 o 
   9  17   0       44.95       58.99     13.55 o 
   0  18   0      243.81      189.91      6.86 o 
   1  18   0      125.77      131.04      5.81 o 
   2  18   0       24.50       25.86      2.61 o 
   3  18   0      511.99      481.54      7.87 o 
   4  18   0      194.92      187.57      5.04 o 
   5  18   0       53.62       51.81      4.01 o 
   6  18   0       79.02       82.77      4.56 o 
   7  18   0       15.33       13.97      6.07 o 
   8  18   0        3.58        8.60      7.82 o 
   1  19   0      143.67      150.82      4.11 o 
   2  19   0      548.82      533.97      8.26 o 
   3  19   0        0.12       -2.30      2.30 o 
   4  19   0      436.05      410.20      7.17 o 
   5  19   0       28.29       37.36      3.74 o 
   6  19   0       18.48       17.79      4.03 o 
   7  19   0        0.22        2.25      4.66 o 
   8  19   0        9.56       12.31      8.70 o 
   0  20   0       37.64       38.19      4.18 o 
   1  20   0      903.25      899.37     10.49 o 
   2  20   0      104.28      111.19      4.27 o 
   3  20   0        0.00       -2.27      2.27 o 
   4  20   0       97.64       85.11      3.81 o 
   5  20   0       57.33       59.03      4.32 o 
   6  20   0        4.27        7.46      4.65 o 
   7  20   0       18.72       32.46      9.84 o 
   8  20   0        0.12       -3.14      7.51 o 
   1  21   0      306.11      311.22      5.92 o 
   2  21   0      207.44      197.83      5.46 o 
   3  21   0      125.41      123.20      4.58 o 
   4  21   0       75.28       66.18      5.32 o 
   5  21   0       10.61        4.71      5.88 o 
   6  21   0      154.47      182.84      9.39 o 
   0  22   0       41.02       30.68      4.28 o 
   1  22   0       26.00       30.65      2.69 o 
   2  22   0      289.32      285.69      8.84 o 
   3  22   0      216.87      205.57      6.53 o 
   4  22   0       32.46       32.96      4.73 o 
   5  22   0        2.05       -1.22      4.24 o 
   6  22   0        0.50        2.66      6.15 o 
   1  23   0      202.70      195.46      5.61 o 
   2  23   0        1.88        0.93      2.92 o 
   3  23   0       36.72       38.10      4.49 o 
   4  23   0      189.84      199.33      8.00 o 
   5  23   0        4.03        4.66      6.07 o 
   6  23   0        6.67        1.15      8.72 o 
   0  24   0        1.25       -3.29      3.29 o 
   1  24   0       50.64       52.28      3.64 o 
   2  24   0       84.28       81.39      4.23 o 
   3  24   0        2.64        1.40      3.65 o 
   4  24   0        8.27       17.96      3.77 o 
   5  24   0        1.05        7.66     22.05 o 
   6  24   0        0.62       -5.46      8.58 o 
   1  25   0      127.39      124.15      5.15 o 
   2  25   0        0.04       -2.21      2.93 o 
   3  25   0        1.66        1.81      3.65 o 
   4  25   0        6.26       14.56      4.95 o 
   5  25   0       24.22       13.65      7.15 o 
   6  25   0       41.91       39.60     11.72 o 
   0  26   0       45.76       39.70      8.17 o 
   1  26   0       41.59       42.58      4.08 o 
   2  26   0       13.86       12.24      3.50 o 
   3  26   0       92.33      114.52     17.11 o 
   4  26   0        2.34        7.08      4.96 o 
   5  26   0        7.12       17.81     11.01 o 
   6  26   0       11.79        7.09     10.16 o 
   1  27   0        0.60       -3.20      3.40 o 
   2  27   0      124.57      125.94      7.41 o 
   3  27   0        5.16        3.49      4.93 o 
   4  27   0       47.17       58.73      6.94 o 
   5  27   0       31.09       39.21     11.50 o 
   6  27   0       20.04       40.43     12.06 o 
   0  28   0      145.96      166.63     17.50 o 
   1  28   0       10.51       13.98      4.15 o 
   2  28   0       86.01      104.40      6.59 o 
   3  28   0       28.76       36.27      4.56 o 
   4  28   0        0.11       -4.39     12.12 o 
   5  28   0       24.56       31.29     11.87 o 
   6  28   0        4.82        6.02     10.21 o 
   1  29   0        5.02       18.78      7.76 o 
   2  29   0        4.34        1.88      4.54 o 
   3  29   0       15.58       20.30      6.46 o 
   4  29   0       20.63       34.50     12.70 o 
   5  29   0        0.00        5.34      9.45 o 
   0  30   0        0.45        8.43     10.31 o 
   1  30   0       41.24       46.65      9.18 o 
   2  30   0        5.72        5.53      8.02 o 
   3  30   0       14.15       16.87      5.44 o 
   4  30   0       12.63       21.69     11.43 o 
   1  31   0        0.87        8.46      7.54 o 
   2  31   0       19.28       23.88     14.06 o 
   3  31   0       37.64       67.52      9.77 o 
   4  31   0        1.08       22.30     11.38 o 
   0  32   0        0.73       20.79     11.70 o 
   1  32   0       12.05        6.09      7.64 o 
   2  32   0       11.76       27.40      9.56 o 
   3  32   0        1.62        3.84      7.39 o 
   1  33   0       41.40       62.63     16.13 o 
   2  33   0        1.86       10.19     15.16 o 
  -9   0   1        1.97       -2.05      4.96 o 
  -7   0   1      577.46      531.68     16.26 o 
  -5   0   1      296.38      282.54     13.28 o 
  -3   0   1     1110.88     1089.53     14.86 o 
  -1   0   1        1.45       -1.78      1.78 o 
   1   0   1     1859.31     1922.26     17.73 o 
   3   0   1      849.34      908.03     11.55 o 
   5   0   1       45.74       43.04      5.04 o 
   7   0   1      679.33      685.73     19.15 o 
   9   0   1       56.29       71.42     11.84 o 
 -10   1   1       45.94       62.70      8.82 o 
  -9   1   1       38.47       30.32      4.99 o 
  -8   1   1      700.44      657.28     13.84 o 
  -7   1   1      710.76      657.55     12.97 o 
  -6   1   1     2577.59     2454.55     29.75 o 
  -5   1   1      135.79      125.51      3.45 o 
  -4   1   1      269.55      267.16      5.19 o 
  -3   1   1      804.89      798.92      8.22 o 
  -2   1   1        0.54        1.64      1.13 o 
  -1   1   1      688.65      713.36      6.12 o 
   0   1   1      181.61      190.67      3.67 o 
   1   1   1      163.14      176.27      2.07 o 
   2   1   1        0.75       -0.89      0.92 o 
   3   1   1      355.22      350.83      4.27 o 
   4   1   1      216.02      212.24      4.34 o 
   5   1   1     1283.77     1255.54     17.32 o 
   6   1   1      144.59      138.22      8.56 o 
   7   1   1      314.74      300.21     10.81 o 
   8   1   1       59.54       66.25      5.53 o 
   9   1   1       11.85        6.03      6.77 o 
  10   1   1       48.26       49.69      8.28 o 
 -10   2   1       66.45       81.62     10.28 o 
  -9   2   1        6.47        9.50      3.98 o 
  -8   2   1        2.78        8.14      3.78 o 
  -7   2   1       67.72       65.86      4.98 o 
  -6   2   1       40.00       45.47      4.05 o 
  -5   2   1      223.75      221.59      4.82 o 
  -4   2   1      597.99      659.62      9.24 o 
  -3   2   1      534.75      557.99      6.35 o 
  -2   2   1     6603.83     6498.95     52.18 o 
  -1   2   1       52.97       41.90      1.76 o 
   0   2   1     7305.14     7403.95     65.49 o 
   1   2   1      563.14      586.55      4.74 o 
   2   2   1       51.70       58.36      1.66 o 
   3   2   1       28.79       39.60      1.99 o 
   4   2   1      683.39      657.93      8.21 o 
   5   2   1       17.68       19.00      2.83 o 
   6   2   1       12.61       14.99      3.48 o 
   7   2   1      273.55      258.26      8.37 o 
   8   2   1        0.28       -3.32      3.32 o 
   9   2   1       87.28       97.28      9.27 o 
  10   2   1        0.20        1.91      5.87 o 
 -10   3   1        6.78        0.88      5.47 o 
  -9   3   1       33.65       29.63      4.86 o 
  -8   3   1        8.74       12.91      4.01 o 
  -7   3   1      263.78      247.74      8.08 o 
  -6   3   1        3.43        2.83      2.99 o 
  -5   3   1       12.88       11.69      2.21 o 
  -4   3   1      215.86      227.08      4.91 o 
  -3   3   1      372.60      396.01      4.61 o 
  -2   3   1       81.11       80.89      2.15 o 
  -1   3   1     9507.99     9548.50     65.46 o 
   0   3   1     1027.73     1012.61      9.42 o 
   1   3   1      508.06      552.34      5.59 o 
   2   3   1        6.68       13.28      1.19 o 
   3   3   1      678.86      764.42      7.73 o 
   4   3   1      745.70      705.41      8.69 o 
   5   3   1      279.33      288.72      8.48 o 
   6   3   1      585.26      571.16     11.38 o 
   7   3   1      287.91      294.68      8.93 o 
   8   3   1        0.62       -0.21      3.52 o 
   9   3   1       13.83       12.02      7.64 o 
  10   3   1        4.60        8.19      5.76 o 
 -10   4   1       37.56       56.32      8.40 o 
  -9   4   1        0.24       -1.92      3.75 o 
  -8   4   1       56.03       48.43      4.94 o 
  -7   4   1        7.57        8.37      3.66 o 
  -6   4   1      103.10      103.72      5.87 o 
  -5   4   1       95.54       83.11      3.54 o 
  -4   4   1      907.61     1005.24     10.56 o 
  -3   4   1     1098.26     1113.82     11.02 o 
  -2   4   1      137.64      130.99      2.44 o 
  -1   4   1     1597.40     1628.44     11.33 o 
   0   4   1     1680.67     1655.12     13.38 o 
   1   4   1     2460.29     2532.75     22.75 o 
   2   4   1     2152.89     2208.48     16.59 o 
   3   4   1        5.22       10.17      2.34 o 
   4   4   1      184.34      197.81      5.92 o 
   5   4   1       12.54        7.60      2.07 o 
   6   4   1       24.82       23.01      3.25 o 
   7   4   1       62.01       55.23      5.00 o 
   8   4   1       26.44       17.43      6.67 o 
   9   4   1        0.39       -3.45      9.64 o 
  10   4   1       14.02        7.87      6.58 o 
 -10   5   1        6.53       -2.90      5.48 o 
  -9   5   1       12.94        9.43      4.26 o 
  -8   5   1        0.41       -3.13      3.34 o 
  -7   5   1       62.40       71.93      5.15 o 
  -6   5   1       25.31       24.91      3.59 o 
  -5   5   1       41.34       45.46      2.92 o 
  -4   5   1      674.72      769.99      8.77 o 
  -3   5   1       39.75       42.38      1.99 o 
  -2   5   1      328.49      349.19      4.27 o 
  -1   5   1        7.71        8.54      2.30 o 
   0   5   1     2535.85     2593.52     21.91 o 
   1   5   1     1003.68     1025.64     15.58 o 
   2   5   1      266.38      277.83      3.65 o 
   3   5   1      176.79      187.51      3.74 o 
   4   5   1     1339.58     1346.72     12.54 o 
   5   5   1       35.01       26.73      2.47 o 
   6   5   1       43.35       49.91      3.82 o 
   7   5   1      423.45      406.11     10.38 o 
   8   5   1        0.17        1.64      3.46 o 
   9   5   1        0.93       -0.90      4.67 o 
  10   5   1        9.80        9.07      9.61 o 
 -10   6   1       16.31       21.62      6.83 o 
  -9   6   1       63.00       71.02      6.90 o 
  -8   6   1      117.46      121.92      6.56 o 
  -7   6   1       76.45       79.14      5.46 o 
  -6   6   1       64.70       62.16      4.49 o 
  -5   6   1       50.58       58.40      4.33 o 
  -4   6   1      193.34      204.26      3.87 o 
  -3   6   1      688.54      733.49      7.67 o 
  -2   6   1      767.71      809.87      7.69 o 
  -1   6   1       36.44       40.43      1.42 o 
   0   6   1     2528.17     2509.55     23.47 o 
   1   6   1     1601.34     1652.06     14.34 o 
   2   6   1      975.26      990.03      9.12 o 
   3   6   1       25.61       43.07      2.11 o 
   4   6   1       89.40       95.73      2.81 o 
   5   6   1       65.20       63.70      3.18 o 
   6   6   1       11.99        9.79      2.99 o 
   7   6   1        1.02        3.22      3.41 o 
   8   6   1        9.33        9.48      4.02 o 
   9   6   1       75.54       86.37      8.92 o 
  10   6   1        2.05        0.46      5.84 o 
 -10   7   1      117.87      128.36     12.71 o 
  -9   7   1        2.73        0.55      4.26 o 
  -8   7   1       81.26       91.73      6.10 o 
  -7   7   1        7.56        4.90      4.01 o 
  -6   7   1       10.76       12.78      3.34 o 
  -5   7   1        2.92        4.28      2.21 o 
  -4   7   1        0.70       -0.34      1.55 o 
  -3   7   1     5727.10     5899.14     44.63 o 
  -2   7   1     1173.76     1146.31     10.24 o 
  -1   7   1       56.89       66.59      1.77 o 
   0   7   1     1455.63     1512.40     12.42 o 
   1   7   1       32.56       28.01      1.40 o 
   2   7   1        0.77        2.34      1.39 o 
   3   7   1        0.17        1.75      1.55 o 
   4   7   1      268.28      269.29      4.49 o 
   5   7   1       77.96       69.07      3.60 o 
   6   7   1      115.25      133.88      5.36 o 
   7   7   1        0.69       -3.19      3.34 o 
   8   7   1       85.88       96.70      8.30 o 
   9   7   1        2.30        5.45      5.57 o 
  10   7   1        0.16        7.74      6.68 o 
 -10   8   1      139.00      140.55     11.42 o 
  -9   8   1       36.51       36.32      6.12 o 
  -8   8   1        1.37       -1.78      3.53 o 
  -7   8   1       98.10      107.68      6.43 o 
  -6   8   1        7.40        6.21      3.82 o 
  -5   8   1        9.50        6.15      2.10 o 
  -4   8   1      120.56      134.35      3.48 o 
  -3   8   1      480.79      509.40      6.24 o 
  -2   8   1      902.15      931.16      8.81 o 
  -1   8   1     3774.86     3745.44     28.51 o 
   0   8   1      635.15      654.80      9.68 o 
   1   8   1     1918.82     1994.81     16.18 o 
   2   8   1      172.43      164.99      3.35 o 
   3   8   1      505.56      594.43      6.56 o 
   4   8   1        8.15        7.45      1.69 o 
   5   8   1       81.08       83.88      3.74 o 
   6   8   1       12.47       11.25      3.07 o 
   7   8   1       30.86       17.40      3.47 o 
   8   8   1        4.94        3.19      5.13 o 
   9   8   1        8.04        9.35      6.03 o 
 -10   9   1       39.30       54.10      8.56 o 
  -9   9   1      111.71       93.14      9.22 o 
  -8   9   1       18.86       25.94      4.53 o 
  -7   9   1       23.83       19.95      4.00 o 
  -6   9   1        0.42        5.71      3.27 o 
  -5   9   1        6.92        9.02      2.17 o 
  -4   9   1       32.02       24.67      2.08 o 
  -3   9   1      419.41      423.04      5.69 o 
  -2   9   1     1931.71     1923.49     16.04 o 
  -1   9   1     1826.80     1902.12     16.94 o 
   0   9   1      246.76      247.92      5.13 o 
   1   9   1      546.84      570.43      6.64 o 
   2   9   1       57.84       71.09      2.41 o 
   3   9   1       25.44       33.09      2.17 o 
   4   9   1       48.39       43.64      2.34 o 
   5   9   1      128.04      145.34      7.45 o 
   6   9   1        8.32        4.77      2.85 o 
   7   9   1      229.20      238.20      7.25 o 
   8   9   1        7.11        4.88      3.97 o 
   9   9   1        1.34        4.50     10.25 o 
 -10  10   1       30.89       28.76      7.60 o 
  -9  10   1       27.03       22.82      6.69 o 
  -8  10   1        3.27       -2.99      3.49 o 
  -7  10   1        1.05       -1.99      3.17 o 
  -6  10   1       63.32       63.80      4.00 o 
  -5  10   1        3.67        1.36      2.08 o 
  -4  10   1      688.53      665.48      7.95 o 
  -3  10   1      478.00      516.74      6.47 o 
  -2  10   1       20.93       24.02      1.90 o 
  -1  10   1        0.73       -1.12      2.24 o 
   0  10   1      319.66      309.16      4.67 o 
   1  10   1     1472.31     1565.85     14.62 o 
   2  10   1      493.61      587.18      7.88 o 
   3  10   1       11.31        6.81      1.59 o 
   4  10   1        7.02        4.51      1.77 o 
   5  10   1      156.76      171.08      5.13 o 
   6  10   1        6.19        5.77      2.96 o 
   7  10   1       49.03       49.45      4.26 o 
   8  10   1       94.15       84.80      6.19 o 
   9  10   1       16.39       13.82      6.14 o 
 -10  11   1        6.83       18.44      8.64 o 
  -9  11   1        4.58       -4.71      6.03 o 
  -8  11   1       36.97       47.29      5.21 o 
  -7  11   1       55.25       66.90      5.23 o 
  -6  11   1      402.40      331.08      7.75 o 
  -5  11   1      278.76      282.98      5.95 o 
  -4  11   1      670.76      729.87      8.55 o 
  -3  11   1      185.91      183.68      3.93 o 
  -2  11   1      395.12      416.55      5.49 o 
  -1  11   1     1165.13     1206.74     11.94 o 
   0  11   1      265.09      250.91      4.40 o 
   1  11   1      398.94      417.28      5.78 o 
   2  11   1      150.65      141.33      3.92 o 
   3  11   1      932.53      933.19      9.28 o 
   4  11   1       54.62       60.95      2.92 o 
   5  11   1       23.20       31.51      3.11 o 
   6  11   1       57.46       75.50      4.50 o 
   7  11   1        5.50        6.11      3.32 o 
   8  11   1       49.63       52.07      5.52 o 
   9  11   1       11.80        8.58      8.87 o 
 -10  12   1       41.01       48.91     11.84 o 
  -9  12   1        9.37       13.05      6.29 o 
  -8  12   1       53.32       56.86      6.14 o 
  -7  12   1       46.41       44.91      4.74 o 
  -6  12   1        7.12        6.39      2.65 o 
  -5  12   1       38.63       43.66      3.96 o 
  -4  12   1        1.17        0.70      1.78 o 
  -3  12   1      145.47      121.19      3.21 o 
  -2  12   1      607.84      669.00      7.53 o 
  -1  12   1     2502.40     2614.46     24.78 o 
   0  12   1     2566.89     2892.00     25.39 o 
   1  12   1      138.13      167.17      3.77 o 
   2  12   1     1212.83     1279.75     14.16 o 
   3  12   1      245.21      205.80      4.65 o 
   4  12   1       24.38       25.33      2.26 o 
   5  12   1       32.98       41.68      3.19 o 
   6  12   1       15.55       20.29      3.34 o 
   7  12   1        2.49       -0.44      2.99 o 
   8  12   1       60.65       68.61      6.56 o 
   9  12   1       19.34       19.15      9.33 o 
 -10  13   1        0.88        7.07      8.77 o 
  -9  13   1        3.64       -1.39      7.19 o 
  -8  13   1        4.99        6.82      3.75 o 
  -7  13   1       47.45       27.34      4.36 o 
  -6  13   1       40.56       36.60      3.31 o 
  -5  13   1       25.99       26.35      2.85 o 
  -4  13   1        8.78        7.11      2.04 o 
  -3  13   1        4.28       11.68      1.69 o 
  -2  13   1      720.46      720.16      8.66 o 
  -1  13   1      325.84      305.91      5.04 o 
   0  13   1       17.17       21.72      2.63 o 
   1  13   1      730.53      740.43      8.72 o 
   2  13   1       36.56       46.63      2.50 o 
   3  13   1       10.49       11.78      2.10 o 
   4  13   1        7.49        6.90      1.91 o 
   5  13   1       14.31       18.55      2.83 o 
   6  13   1      149.78      125.59      5.49 o 
   7  13   1        4.41       -0.69      3.03 o 
   8  13   1        3.65       -3.09      5.88 o 
   9  13   1        7.20        4.73      8.48 o 
  -9  14   1        3.73        0.54      5.45 o 
  -8  14   1       35.23       35.43      6.91 o 
  -7  14   1        1.19        0.30      3.55 o 
  -6  14   1      108.84      102.26      4.45 o 
  -5  14   1       64.40       53.14      3.36 o 
  -4  14   1      757.53      732.01      9.01 o 
  -3  14   1       99.49      106.01      3.95 o 
  -2  14   1       15.04       12.14      1.87 o 
  -1  14   1        5.98       13.58      1.87 o 
   0  14   1      209.22      259.63      4.83 o 
   1  14   1      131.29      157.26      3.87 o 
   2  14   1     1140.81     1155.11     12.41 o 
   3  14   1      254.80      222.31      4.94 o 
   4  14   1      278.65      266.16      5.08 o 
   5  14   1       96.95       88.87      4.13 o 
   6  14   1       34.57       37.67      3.82 o 
   7  14   1       23.16       21.00      4.36 o 
   8  14   1        2.83       -1.73      4.17 o 
   9  14   1       18.23       24.54     10.21 o 
  -9  15   1       22.68       20.53      9.03 o 
  -8  15   1        1.27        2.10      3.88 o 
  -7  15   1       10.38        9.81      3.97 o 
  -6  15   1      365.50      361.64      7.54 o 
  -5  15   1        0.26        2.67      2.44 o 
  -4  15   1       37.03       35.87      2.66 o 
  -3  15   1      131.98      125.66      3.64 o 
  -2  15   1       13.44       11.40      1.97 o 
  -1  15   1      810.93      806.49     11.45 o 
   0  15   1        2.84        1.26      1.70 o 
   1  15   1      374.39      402.25      6.25 o 
   2  15   1      132.72      128.79      3.83 o 
   3  15   1      135.96      119.76      4.92 o 
   4  15   1      366.58      346.37      6.14 o 
   5  15   1       18.25       14.85      2.82 o 
   6  15   1       84.21       81.97      7.39 o 
   7  15   1        3.48       -1.02      3.42 o 
   8  15   1        4.14        3.27      5.53 o 
   9  15   1      189.38      205.00     19.71 o 
  -9  16   1       33.84       42.15      7.79 o 
  -8  16   1        8.20       -2.54      5.59 o 
  -7  16   1       83.14       88.38      6.01 o 
  -6  16   1       22.80       27.60      3.24 o 
  -5  16   1       56.48       51.92      3.53 o 
  -4  16   1       99.69      100.73      3.73 o 
  -3  16   1      176.11      165.09      4.23 o 
  -2  16   1      445.57      416.02      7.61 o 
  -1  16   1       14.34       19.88      2.08 o 
   0  16   1      162.77      141.44      4.32 o 
   1  16   1       15.38       22.12      3.09 o 
   2  16   1      924.84      915.55     10.91 o 
   3  16   1        1.74       -0.96      1.85 o 
   4  16   1      138.34      134.99      4.30 o 
   5  16   1       41.77       38.54      3.38 o 
   6  16   1        0.22        3.05      3.33 o 
   7  16   1        6.57        4.65      4.17 o 
   8  16   1      141.75      135.63     10.59 o 
  -9  17   1        3.06        1.49      9.02 o 
  -8  17   1        4.75        1.79      4.26 o 
  -7  17   1        0.12        0.18      3.49 o 
  -6  17   1        1.67        0.90      2.55 o 
  -5  17   1       13.73       10.35      2.77 o 
  -4  17   1     1566.58     1490.86     15.22 o 
  -3  17   1      427.79      420.35      6.63 o 
  -2  17   1      280.49      259.55      5.37 o 
  -1  17   1        6.57        7.74      1.95 o 
   0  17   1        1.03       -0.21      1.82 o 
   1  17   1       44.59       39.69      2.89 o 
   2  17   1      149.47      132.87      5.69 o 
   3  17   1       41.74       38.01      3.14 o 
   4  17   1      165.79      156.11      5.72 o 
   5  17   1       28.01       29.55      4.23 o 
   6  17   1        4.70        1.33      3.57 o 
   7  17   1       81.01       80.89      7.11 o 
   8  17   1        0.24       -4.69      4.69 o 
  -9  18   1       31.28       38.04     11.48 o 
  -8  18   1       10.18        7.91     12.70 o 
  -7  18   1        2.62        3.99      3.62 o 
  -6  18   1        3.87        6.34      3.25 o 
  -5  18   1       84.52       84.30      4.67 o 
  -4  18   1      522.52      490.86      8.29 o 
  -3  18   1      148.27      149.20      4.32 o 
  -2  18   1        9.85        7.97      2.48 o 
  -1  18   1      208.48      205.30      4.90 o 
   0  18   1        2.68        4.08      2.02 o 
   1  18   1      181.02      181.59      4.31 o 
   2  18   1       38.38       36.46      2.79 o 
   3  18   1      300.21      285.17      9.95 o 
   4  18   1      107.42      107.32      4.32 o 
   5  18   1      280.51      278.72      8.61 o 
   6  18   1        0.25        4.53      3.57 o 
   7  18   1       18.37       -2.02      6.24 o 
   8  18   1        2.20       -5.01      5.01 o 
  -8  19   1        8.24       11.67      9.06 o 
  -7  19   1       28.41       26.83      4.71 o 
  -6  19   1       75.41       82.74      5.12 o 
  -5  19   1        2.49        5.22      3.73 o 
  -4  19   1       51.04       56.21      4.06 o 
  -3  19   1     1657.39     1625.40     18.00 o 
  -2  19   1        0.93       -0.07      2.02 o 
  -1  19   1       49.76       50.94      2.73 o 
   0  19   1      223.54      209.17      5.06 o 
   1  19   1        3.90        2.77      1.89 o 
   2  19   1        8.42       12.44      2.39 o 
   3  19   1     1163.34     1134.77     13.64 o 
   4  19   1      286.40      262.47      8.74 o 
   5  19   1        0.11        1.70      3.44 o 
   6  19   1       65.91       71.38      6.57 o 
   7  19   1        0.98       11.38      7.24 o 
   8  19   1       17.17       -2.75      7.75 o 
  -8  20   1        4.10       -2.88      8.04 o 
  -7  20   1       32.61       46.77      5.33 o 
  -6  20   1       68.13       81.39      5.07 o 
  -5  20   1      125.50      126.80      6.37 o 
  -4  20   1      478.99      464.68     10.55 o 
  -3  20   1       16.73       18.82      2.99 o 
  -2  20   1      831.27      799.56     12.13 o 
  -1  20   1       11.57        9.94      2.38 o 
   0  20   1      417.17      365.38      6.84 o 
   1  20   1      119.13      123.73      4.26 o 
   2  20   1      138.20      132.46      4.49 o 
   3  20   1       39.12       37.43      4.84 o 
   4  20   1        0.86        2.05      2.63 o 
   5  20   1       59.94       64.11      6.12 o 
   6  20   1       52.85       67.15      6.63 o 
   7  20   1        9.57       14.91      7.80 o 
  -8  21   1        4.59       10.11      8.16 o 
  -7  21   1        0.18        2.14      5.53 o 
  -6  21   1        8.12        7.87      3.90 o 
  -5  21   1      100.63       82.89      5.58 o 
  -4  21   1        0.07        2.87      4.13 o 
  -3  21   1      123.33      135.68      5.07 o 
  -2  21   1      352.58      336.82      9.07 o 
  -1  21   1      342.59      323.75      6.70 o 
   0  21   1       57.49       51.49      3.33 o 
   1  21   1       90.66       89.87      3.55 o 
   2  21   1      155.02      161.69      5.73 o 
   3  21   1       18.91       27.25      3.69 o 
   4  21   1       82.26       88.59      5.05 o 
   5  21   1      163.89      199.51      9.36 o 
   6  21   1       15.13       15.53      8.49 o 
  -6  22   1        0.34       -2.31      4.56 o 
  -5  22   1      146.37      134.42      7.20 o 
  -4  22   1      153.54      137.79      5.73 o 
  -3  22   1       69.20       65.66      4.06 o 
  -2  22   1      326.75      309.30      7.67 o 
  -1  22   1      477.26      431.54      7.86 o 
   0  22   1      139.36      144.90      5.44 o 
   1  22   1       49.96       42.54      3.30 o 
   2  22   1        5.26        9.06      3.17 o 
   3  22   1        1.93       -1.74      3.21 o 
   4  22   1        2.04       -1.11      3.20 o 
   5  22   1        4.08       10.50      4.43 o 
   6  22   1       29.82       34.72     10.55 o 
  -6  23   1       25.20       30.36      6.04 o 
  -5  23   1        0.82       -2.74      5.37 o 
  -4  23   1        0.06       -2.68      2.68 o 
  -3  23   1        6.85        1.07      2.78 o 
  -2  23   1       14.98       14.75      3.32 o 
  -1  23   1       83.79       90.79      5.91 o 
   0  23   1      142.44      139.65      4.45 o 
   1  23   1       25.75       28.75      3.15 o 
   2  23   1        8.29        0.19      3.67 o 
   3  23   1      118.64      120.68      6.22 o 
   4  23   1       16.68       15.45      4.98 o 
   5  23   1      144.38      163.72     11.93 o 
   6  23   1      153.10      243.21     19.66 o 
  -6  24   1       84.42      110.20      8.38 o 
  -5  24   1        5.73        0.80      5.29 o 
  -4  24   1        4.28        6.87      2.99 o 
  -3  24   1       28.81       42.31      3.72 o 
  -2  24   1        4.36        2.52      2.53 o 
  -1  24   1       73.31       73.17      3.94 o 
   0  24   1      589.89      508.09      8.99 o 
   1  24   1        5.95        3.14      3.26 o 
   2  24   1        2.13        2.86      2.93 o 
   3  24   1        5.68        4.77      5.51 o 
   4  24   1        1.85        0.32      4.76 o 
   5  24   1        6.44       10.00      6.98 o 
   6  24   1       32.32       54.97     12.18 o 
  -6  25   1        6.16        5.17      9.28 o 
  -5  25   1        0.07        0.69      4.76 o 
  -4  25   1       17.57       14.55      3.73 o 
  -3  25   1        7.81        8.92      3.01 o 
  -2  25   1       14.46        9.55      2.79 o 
  -1  25   1       12.39       14.85      2.94 o 
   0  25   1        6.18       11.72      3.10 o 
   1  25   1       11.30        9.34      4.06 o 
   2  25   1        0.75       -0.54      4.04 o 
   3  25   1        6.32       18.34      5.98 o 
   4  25   1        9.74       18.75      8.39 o 
   5  25   1        0.92       14.50     10.43 o 
   6  25   1        0.33        7.92      9.72 o 
  -6  26   1       21.40       15.55     10.55 o 
  -5  26   1       27.36       39.49      8.23 o 
  -4  26   1        3.26        7.37      3.73 o 
  -3  26   1        5.44        9.39      3.13 o 
  -2  26   1        0.00        5.66      3.13 o 
  -1  26   1       60.65       48.81      4.96 o 
   0  26   1       18.88       20.26      4.26 o 
   1  26   1        8.38       19.49      4.51 o 
   2  26   1       24.16       19.30      4.23 o 
   3  26   1       29.61       39.67      6.33 o 
   4  26   1        2.33       -2.69      4.86 o 
   5  26   1        6.23       18.40     10.19 o 
   6  26   1       61.97       89.89     14.18 o 
  -6  27   1        0.68        6.34      9.50 o 
  -5  27   1        3.63       12.21     10.65 o 
  -4  27   1        2.31        6.66      5.03 o 
  -3  27   1       48.14       56.40      6.74 o 
  -2  27   1       83.20       86.26      5.92 o 
  -1  27   1        2.78        7.74      3.85 o 
   0  27   1       26.29       28.87      4.60 o 
   1  27   1       28.99       21.08      4.28 o 
   2  27   1       12.92       20.10      4.30 o 
   3  27   1        3.69        1.92      3.79 o 
   4  27   1        3.17       11.33     11.43 o 
   5  27   1       86.15      108.61     16.11 o 
   6  27   1        4.29       25.32     10.45 o 
  -6  28   1       26.35       29.58     11.28 o 
  -5  28   1        3.86       -2.83      9.36 o 
  -4  28   1        1.70       10.38     10.62 o 
  -3  28   1        0.74        9.71      5.01 o 
  -2  28   1       15.30       15.52      5.50 o 
  -1  28   1       31.44       45.04      5.01 o 
   0  28   1       31.62       53.55      7.22 o 
   1  28   1        0.16       -1.01      3.89 o 
   2  28   1        5.02        4.72      3.82 o 
   3  28   1       11.70       18.62      4.66 o 
   4  28   1       54.13       84.12     15.52 o 
   5  28   1       30.06       60.87     13.89 o 
  -5  29   1        9.11       22.17     11.14 o 
  -4  29   1       21.05       31.48     11.96 o 
  -3  29   1        3.22        6.49      7.25 o 
  -2  29   1        1.20        8.59      7.04 o 
  -1  29   1        4.40        9.64      5.22 o 
   0  29   1        0.83        2.33      3.96 o 
   1  29   1       14.96       17.72      5.98 o 
   2  29   1       54.24       55.02      5.68 o 
   3  29   1        0.23       10.55      9.51 o 
   4  29   1       35.92       58.02     14.74 o 
   5  29   1        1.75        6.43     10.40 o 
  -5  30   1        6.62       12.72     11.28 o 
  -4  30   1        0.00        5.73     11.33 o 
  -3  30   1       27.98       39.08      8.64 o 
  -2  30   1        3.23       14.71      8.07 o 
  -1  30   1       12.83       26.66      8.59 o 
   0  30   1       25.50       46.22      6.78 o 
   1  30   1       75.19       90.15      6.54 o 
   2  30   1       28.96       27.04      5.94 o 
   3  30   1        2.87        8.96      6.52 o 
   4  30   1       22.67       35.69     13.22 o 
  -4  31   1        7.20       23.90     11.62 o 
  -3  31   1        0.00        7.77      7.56 o 
  -2  31   1        9.28        8.03      7.49 o 
  -1  31   1        2.43       21.76      8.25 o 
   0  31   1       56.62      103.25     11.67 o 
   1  31   1      101.65      131.60     12.68 o 
   2  31   1       19.37       21.37     11.22 o 
   3  31   1        9.76       18.74      5.52 o 
   4  31   1       14.35        8.28      7.80 o 
  -3  32   1        1.37        8.91      7.22 o 
  -2  32   1        5.41       16.26      8.47 o 
  -1  32   1       46.53       78.15     11.07 o 
   0  32   1       11.01       32.97      9.19 o 
   1  32   1        0.58       26.67      8.84 o 
   2  32   1        0.31        7.57      7.43 o 
   3  32   1        2.65       15.55      9.75 o 
  -2  33   1        0.01       -0.43      7.34 o 
  -1  33   1       35.67       74.06     26.80 o 
   0  33   1        6.99       22.53      8.92 o 
   1  33   1        0.16       13.36     10.66 o 
   2  33   1        5.34       -2.27      9.67 o 
 -10   0   2        1.75        0.73      7.68 o 
  -8   0   2        5.28        4.93      5.07 o 
  -6   0   2        6.28        7.06      4.11 o 
  -4   0   2      317.98      280.50      6.56 o 
  -2   0   2    11041.12    11373.46    127.27 o 
   0   0   2    12921.01    12279.26    107.00 o 
   2   0   2     2066.26     2176.07     23.25 o 
   4   0   2       93.12       78.24      3.39 o 
   6   0   2       56.92       62.57      6.85 o 
   8   0   2      241.42      240.61     13.11 o 
  10   0   2        0.34        8.48      8.67 o 
 -10   1   2       36.54       39.65      9.93 o 
  -9   1   2       27.13       26.10      6.25 o 
  -8   1   2        0.87        0.56      3.35 o 
  -7   1   2      273.74      267.96      8.23 o 
  -6   1   2        1.41        2.05      2.83 o 
  -5   1   2       62.39       63.18      2.60 o 
  -4   1   2      294.35      286.79      4.72 o 
  -3   1   2       24.29       24.29      1.82 o 
  -2   1   2    16428.14    16699.53    131.53 o 
  -1   1   2      332.97      312.16      3.56 o 
   0   1   2        6.52       11.87      0.85 o 
   1   1   2     7006.27     6861.99     90.06 o 
   2   1   2      601.25      616.25      6.02 o 
   3   1   2       28.87       34.52      1.81 o 
   4   1   2       41.31       48.24      2.11 o 
   5   1   2      249.67      238.85      6.20 o 
   6   1   2      289.75      276.35      8.15 o 
   7   1   2        0.92        6.44      3.59 o 
   8   1   2       49.61       44.61      7.49 o 
   9   1   2        3.54       10.12      5.54 o 
  10   1   2       11.73        2.96      7.99 o 
 -10   2   2        0.39        1.56      5.75 o 
  -9   2   2       17.39       16.92      4.47 o 
  -8   2   2        7.16        3.03      3.63 o 
  -7   2   2        0.19        6.12      3.43 o 
  -6   2   2      112.80      114.79      6.53 o 
  -5   2   2      481.89      464.74      6.43 o 
  -4   2   2        9.05        6.72      2.24 o 
  -3   2   2     2440.35     2630.02     22.85 o 
  -2   2   2     3282.28     3422.65     31.15 o 
  -1   2   2    13333.26    13436.93     92.05 o 
   0   2   2       75.57       67.57      2.17 o 
   1   2   2      865.45      864.86      7.60 o 
   2   2   2     2145.44     2223.81     15.86 o 
   3   2   2      638.17      745.26      6.94 o 
   4   2   2       60.78       71.24      2.50 o 
   5   2   2       17.56       20.62      4.59 o 
   6   2   2       50.94       42.24      4.74 o 
   7   2   2       27.30       34.38      4.55 o 
   8   2   2       26.96       26.17      4.63 o 
   9   2   2       13.68       21.56      9.02 o 
  10   2   2       22.31       21.39     15.56 o 
 -10   3   2       22.07       30.68      7.33 o 
  -9   3   2        2.87        1.12      3.84 o 
  -8   3   2       86.08       85.14      5.78 o 
  -7   3   2       11.34        8.08      6.42 o 
  -6   3   2      454.34      444.65      9.77 o 
  -5   3   2      432.92      464.39      6.52 o 
  -4   3   2      201.64      182.55      4.10 o 
  -3   3   2      145.31      162.50      4.50 o 
  -2   3   2      451.30      485.54      6.30 o 
  -1   3   2    22751.92    23272.04    217.22 o 
   0   3   2     1138.34     1067.91      8.39 o 
   1   3   2     2907.56     3054.02     21.62 o 
   2   3   2      220.23      221.69      3.95 o 
   3   3   2       21.84       25.44      1.65 o 
   4   3   2       23.77       24.47      2.28 o 
   5   3   2      582.17      540.57     12.33 o 
   6   3   2       52.21       50.70      3.94 o 
   7   3   2       89.17       93.01      5.85 o 
   8   3   2        0.03       -3.43      3.43 o 
   9   3   2        4.11        7.58      5.69 o 
  10   3   2        3.11       -1.65      5.36 o 
 -10   4   2       63.22       66.37     17.47 o 
  -9   4   2       17.73        9.53      4.22 o 
  -8   4   2        0.33        7.45      3.70 o 
  -7   4   2      207.45      201.30      7.46 o 
  -6   4   2       11.00        5.93      3.05 o 
  -5   4   2        0.72       -0.13      1.45 o 
  -4   4   2      688.21      737.45      8.63 o 
  -3   4   2     2000.77     2155.02     19.35 o 
  -2   4   2    15858.38    15856.33    229.03 o 
  -1   4   2      265.68      278.79      4.01 o 
   0   4   2      591.45      529.20      6.31 o 
   1   4   2      917.53      963.90      8.31 o 
   2   4   2     1448.75     1555.69     11.78 o 
   3   4   2      471.89      514.77      6.69 o 
   4   4   2      495.34      518.39      9.15 o 
   5   4   2      103.20      106.45      4.50 o 
   6   4   2      197.39      183.31      6.25 o 
   7   4   2      141.99      133.45      6.60 o 
   8   4   2        1.24        1.97      3.54 o 
   9   4   2       36.35       47.29      7.53 o 
 -10   5   2       14.81       18.68      6.61 o 
  -9   5   2        8.07       12.05      5.01 o 
  -8   5   2       12.09       25.06      4.30 o 
  -7   5   2       83.82       74.54      5.18 o 
  -6   5   2     1119.20     1059.87     16.29 o 
  -5   5   2        2.15       -1.71      1.71 o 
  -4   5   2        0.05        1.22      1.54 o 
  -3   5   2       39.03       48.76      2.18 o 
  -2   5   2       21.77       23.40      1.76 o 
  -1   5   2     1089.84     1087.29      9.29 o 
   0   5   2     2248.20     2247.32     21.82 o 
   1   5   2      110.03      115.64      3.29 o 
   2   5   2       44.46       32.21      1.70 o 
   3   5   2        8.10        7.53      1.98 o 
   4   5   2       12.25       13.95      2.06 o 
   5   5   2      394.15      370.87      6.76 o 
   6   5   2      652.65      639.55     11.09 o 
   7   5   2        6.30        9.66      3.26 o 
   8   5   2       22.13       19.68      5.03 o 
   9   5   2       20.83       25.08      6.50 o 
 -10   6   2       52.84       59.83      9.80 o 
  -9   6   2      127.44      130.13      7.27 o 
  -8   6   2       68.49       60.70      5.27 o 
  -7   6   2        9.40        4.05      3.51 o 
  -6   6   2        0.37       -1.05      2.84 o 
  -5   6   2        3.76        5.18      1.87 o 
  -4   6   2     1298.33     1376.73     14.07 o 
  -3   6   2       51.68       46.06      2.17 o 
  -2   6   2       21.31       26.44      2.33 o 
  -1   6   2      414.89      390.40      4.16 o 
   0   6   2      517.92      549.28      5.55 o 
   1   6   2      614.84      664.73      6.05 o 
   2   6   2     2497.16     2651.49     21.32 o 
   3   6   2       57.23       57.14      2.74 o 
   4   6   2      556.32      543.89      7.38 o 
   5   6   2        0.79       -1.35      2.24 o 
   6   6   2       53.07       48.91      3.96 o 
   7   6   2      171.58      158.84      6.23 o 
   8   6   2       68.86       64.50      5.69 o 
   9   6   2       20.70       20.93      6.63 o 
 -10   7   2        9.58        1.67      6.03 o 
  -9   7   2       23.31       14.26      4.58 o 
  -8   7   2       30.20       31.89      4.57 o 
  -7   7   2      333.54      341.95      9.42 o 
  -6   7   2       12.11       10.72      2.68 o 
  -5   7   2       88.58      103.98      3.59 o 
  -4   7   2      232.80      245.52      4.84 o 
  -3   7   2      431.29      423.38      6.13 o 
  -2   7   2      723.44      718.29      7.50 o 
  -1   7   2      663.16      684.41      6.29 o 
   0   7   2      353.77      343.20      3.59 o 
   1   7   2        2.46        1.26      1.08 o 
   2   7   2      626.63      690.59      7.82 o 
   3   7   2      121.96      130.67      3.10 o 
   4   7   2      371.08      363.85      7.65 o 
   5   7   2       52.04       42.93      4.28 o 
   6   7   2       13.47       18.05      3.37 o 
   7   7   2      217.04      206.40      7.05 o 
   8   7   2       47.76       59.10      5.60 o 
   9   7   2        0.01        9.55      7.99 o 
 -10   8   2        1.98       -0.33      5.98 o 
  -9   8   2       32.21       36.48      5.27 o 
  -8   8   2        3.82       12.18      3.97 o 
  -7   8   2       20.74       19.25      3.90 o 
  -6   8   2       29.30       32.32      3.28 o 
  -5   8   2      183.16      183.90      6.31 o 
  -4   8   2      308.57      320.39      5.56 o 
  -3   8   2      586.10      624.79     11.32 o 
  -2   8   2       62.90       72.29      2.68 o 
  -1   8   2      225.99      222.28      3.08 o 
   0   8   2     1603.75     1670.36     13.73 o 
   1   8   2        6.63        5.51      1.21 o 
   2   8   2      673.60      709.27      8.06 o 
   3   8   2       40.21       66.25      2.37 o 
   4   8   2       69.95       69.10      2.78 o 
   5   8   2        5.38        4.32      2.43 o 
   6   8   2      765.42      698.44     11.82 o 
   7   8   2        4.11        9.13      3.28 o 
   8   8   2       64.43       70.15      5.75 o 
   9   8   2        5.75       18.64      9.80 o 
 -10   9   2        5.68        6.98      6.34 o 
  -9   9   2        5.08       12.98      6.22 o 
  -8   9   2       15.16       16.40      4.09 o 
  -7   9   2        0.72        5.50      3.50 o 
  -6   9   2      114.87      131.78      5.12 o 
  -5   9   2      172.11      168.43      5.21 o 
  -4   9   2      136.02      129.60      3.89 o 
  -3   9   2      429.03      471.22      7.37 o 
  -2   9   2       24.06       32.26      1.79 o 
  -1   9   2     2093.84     2259.00     18.65 o 
   0   9   2      705.11      621.51      6.25 o 
   1   9   2      260.91      259.28      4.83 o 
   2   9   2      408.48      368.33      5.90 o 
   3   9   2      413.53      414.61      5.47 o 
   4   9   2        2.21        0.44      2.10 o 
   5   9   2        1.37       -1.93      2.20 o 
   6   9   2     1095.78     1035.82     15.02 o 
   7   9   2      173.35      161.59      6.40 o 
   8   9   2        2.64        6.57      5.71 o 
   9   9   2        2.39        7.77      8.41 o 
 -10  10   2       29.04       21.28      7.07 o 
  -9  10   2      105.00       94.97     11.17 o 
  -8  10   2        7.88        9.20      3.86 o 
  -7  10   2      143.81      144.22      6.60 o 
  -6  10   2       22.86       26.06      3.34 o 
  -5  10   2       30.09       26.05      2.67 o 
  -4  10   2      234.98      225.38      4.91 o 
  -3  10   2      854.15      855.02      9.58 o 
  -2  10   2      167.20      179.54      3.45 o 
  -1  10   2      421.40      456.83      5.60 o 
   0  10   2       90.04       79.38      2.70 o 
   1  10   2      199.90      228.91      3.60 o 
   2  10   2      498.23      546.93      7.55 o 
   3  10   2        3.00        4.12      2.08 o 
   4  10   2      413.68      428.79      6.88 o 
   5  10   2        3.00        4.90      2.55 o 
   6  10   2        0.32        1.62      2.81 o 
   7  10   2       15.66       20.71      3.59 o 
   8  10   2       14.43       11.75      4.75 o 
   9  10   2       13.83        4.56      8.41 o 
 -10  11   2       20.38       21.45     12.83 o 
  -9  11   2       23.92       24.19      6.71 o 
  -8  11   2       52.79       52.44      5.23 o 
  -7  11   2       59.00       51.16      5.19 o 
  -6  11   2       62.24       52.82      4.40 o 
  -5  11   2      474.66      464.73      7.58 o 
  -4  11   2        5.05        3.06      1.73 o 
  -3  11   2      550.26      570.74      8.03 o 
  -2  11   2       60.13       64.44      2.17 o 
  -1  11   2      314.63      336.27      4.80 o 
   0  11   2      798.17      882.92      8.56 o 
   1  11   2      149.79      166.13      3.51 o 
   2  11   2      469.38      500.62      7.27 o 
   3  11   2      124.63      128.00      3.67 o 
   4  11   2        4.07        2.76      1.87 o 
   5  11   2     1329.77     1183.95     14.20 o 
   6  11   2       69.53       65.41      4.40 o 
   7  11   2      116.91      107.19      9.76 o 
   8  11   2        2.93        5.11      4.46 o 
   9  11   2       23.88       26.66     10.89 o 
 -10  12   2        0.16        0.68      5.79 o 
  -9  12   2       72.20       61.82      8.30 o 
  -8  12   2       62.74       51.66      5.31 o 
  -7  12   2      142.87      157.26      7.04 o 
  -6  12   2      104.58      119.08      5.07 o 
  -5  12   2      143.91      131.44      4.48 o 
  -4  12   2       37.24       40.71      3.21 o 
  -3  12   2      203.47      209.03      4.74 o 
  -2  12   2      163.94      191.13      3.40 o 
  -1  12   2       74.85       64.73      2.37 o 
   0  12   2       66.26       74.93      2.68 o 
   1  12   2       70.73       59.50      2.42 o 
   2  12   2        0.71        4.13      1.60 o 
   3  12   2       93.65       94.60      3.42 o 
   4  12   2       62.95       65.41      2.91 o 
   5  12   2      300.66      285.96      7.05 o 
   6  12   2      104.19       94.22      5.72 o 
   7  12   2        6.05        3.14      4.86 o 
   8  12   2       50.70       46.27      7.64 o 
   9  12   2        0.05       -7.02      8.24 o 
 -10  13   2      161.85      157.18     12.12 o 
  -9  13   2        0.13       -4.07      4.91 o 
  -8  13   2        1.50        6.29      3.83 o 
  -7  13   2       14.07       11.15      3.70 o 
  -6  13   2      152.77      125.10      5.22 o 
  -5  13   2      123.83      125.68      4.49 o 
  -4  13   2       57.46       49.78      2.71 o 
  -3  13   2      100.35       99.54      4.94 o 
  -2  13   2      296.22      278.73      4.17 o 
  -1  13   2      522.89      589.98      7.24 o 
   0  13   2        1.13       -1.37      1.37 o 
   1  13   2      304.98      301.86      4.96 o 
   2  13   2        5.01        5.41      1.72 o 
   3  13   2        7.65        9.00      2.01 o 
   4  13   2      391.26      363.51      6.19 o 
   5  13   2       22.09       18.89      2.98 o 
   6  13   2      102.79       95.52      5.76 o 
   7  13   2      122.97      112.13      6.53 o 
   8  13   2        2.47        5.44      5.37 o 
 -10  14   2        6.35       -6.80      6.80 o 
  -9  14   2        1.60        2.88      5.44 o 
  -8  14   2       72.40       70.49      5.78 o 
  -7  14   2       31.49       36.55      6.41 o 
  -6  14   2       10.02        5.39      3.58 o 
  -5  14   2       76.61       75.08      4.71 o 
  -4  14   2      135.92      120.06      3.73 o 
  -3  14   2      149.69      126.62      3.81 o 
  -2  14   2        0.38       -0.39      1.44 o 
  -1  14   2        2.20       10.49      1.63 o 
   0  14   2       29.48       27.41      2.00 o 
   1  14   2      109.27      115.66      5.16 o 
   2  14   2      575.20      566.85      7.66 o 
   3  14   2       12.52       13.79      2.23 o 
   4  14   2        4.98        5.65      2.88 o 
   5  14   2       18.19       15.59      3.74 o 
   6  14   2        0.02       -3.05      3.05 o 
   7  14   2        3.53        0.35      4.23 o 
   8  14   2       57.27       62.14      8.35 o 
  -9  15   2       42.74       54.70      8.26 o 
  -8  15   2       29.09       32.80      6.32 o 
  -7  15   2       53.01       45.08      4.89 o 
  -6  15   2       84.19       73.00      4.58 o 
  -5  15   2      164.81      167.90      4.74 o 
  -4  15   2     1908.67     1783.94     16.95 o 
  -3  15   2        7.70        3.12      1.67 o 
  -2  15   2      210.18      224.24      4.22 o 
  -1  15   2       18.25       21.91      1.91 o 
   0  15   2        6.17       13.03      1.86 o 
   1  15   2       32.41       29.72      2.89 o 
   2  15   2       55.24       53.58      2.78 o 
   3  15   2      185.22      178.63      4.75 o 
   4  15   2        5.71        1.07      2.44 o 
   5  15   2      516.10      451.89     10.51 o 
   6  15   2       34.04       32.66      5.30 o 
   7  15   2       24.38       16.33      6.52 o 
   8  15   2       22.88       18.29      6.35 o 
  -9  16   2       55.29       48.05     20.53 o 
  -8  16   2        6.35        4.24      4.54 o 
  -7  16   2        0.31       -1.33      3.30 o 
  -6  16   2       11.73        8.27      3.15 o 
  -5  16   2       55.50       49.59      3.63 o 
  -4  16   2      271.07      271.17      6.19 o 
  -3  16   2      877.69      830.62     11.93 o 
  -2  16   2      122.68      123.96      3.42 o 
  -1  16   2      361.12      327.59      5.49 o 
   0  16   2      197.93      192.17      4.35 o 
   1  16   2      850.07      862.13     10.22 o 
   2  16   2      214.74      210.28      4.82 o 
   3  16   2     1361.63     1271.38     18.05 o 
   4  16   2       72.90       64.25      4.61 o 
   5  16   2      142.48      128.91     10.96 o 
   6  16   2        7.43        0.61      4.82 o 
   7  16   2        8.84        5.41      7.33 o 
   8  16   2        0.95        0.01      5.28 o 
  -9  17   2       11.66       13.23     12.20 o 
  -8  17   2       66.78       76.67      7.11 o 
  -7  17   2       13.35        7.22      3.91 o 
  -6  17   2       11.14        6.90      3.09 o 
  -5  17   2      229.70      215.29      6.59 o 
  -4  17   2      484.44      463.78      8.96 o 
  -3  17   2       16.96       16.31      2.75 o 
  -2  17   2      702.53      639.31     10.06 o 
  -1  17   2        7.46        6.76      3.73 o 
   0  17   2      484.40      492.07      7.29 o 
   1  17   2       19.25       20.10      3.02 o 
   2  17   2      151.34      130.27      4.80 o 
   3  17   2      797.71      779.64     13.30 o 
   4  17   2      408.12      376.11      7.64 o 
   5  17   2       83.57       84.78      6.73 o 
   6  17   2        0.89        7.34      5.56 o 
   7  17   2       12.15       17.67      7.90 o 
   8  17   2        0.18        3.63      8.28 o 
  -9  18   2       95.86       90.49     17.70 o 
  -8  18   2       15.97        1.13      5.26 o 
  -7  18   2       27.78       31.41      4.50 o 
  -6  18   2       36.48       37.03      4.02 o 
  -5  18   2        0.13        2.57      2.88 o 
  -4  18   2      131.84      125.69      5.08 o 
  -3  18   2      637.79      585.00     10.01 o 
  -2  18   2       16.09       12.36      2.79 o 
  -1  18   2       73.55       70.76      3.28 o 
   0  18   2      151.32      153.97      4.36 o 
   1  18   2      182.27      175.22      4.26 o 
   2  18   2      262.05      235.68      6.23 o 
   3  18   2        1.58       -1.20      2.38 o 
   4  18   2       71.56       54.39      4.25 o 
   5  18   2        1.04       -0.27      4.10 o 
   6  18   2       33.61       42.61      7.35 o 
   7  18   2       11.28        0.88      6.87 o 
   8  18   2       91.02      105.51     14.26 o 
  -9  19   2        3.61        5.28      6.45 o 
  -8  19   2       14.80       21.43      6.45 o 
  -7  19   2       36.96       35.90      4.96 o 
  -6  19   2        0.44        4.95      3.19 o 
  -5  19   2       42.63       40.05      3.89 o 
  -4  19   2      121.08      131.49      6.02 o 
  -3  19   2      274.58      272.76      6.97 o 
  -2  19   2        1.38       -2.01      2.44 o 
  -1  19   2      100.06      100.16      3.90 o 
   0  19   2        6.80        7.17      2.18 o 
   1  19   2      177.44      160.38      6.79 o 
   2  19   2        7.82        5.32      2.69 o 
   3  19   2      199.20      194.95      7.11 o 
   4  19   2      107.82      100.29      6.02 o 
   5  19   2       63.82       85.87      8.02 o 
   6  19   2      120.81      136.81     13.48 o 
   7  19   2        8.40       17.79      8.50 o 
   8  19   2      128.12      147.20     16.18 o 
  -8  20   2        7.92       13.23      6.06 o 
  -7  20   2       21.83       15.30      4.17 o 
  -6  20   2       59.36       78.51      5.38 o 
  -5  20   2      291.77      283.51      7.68 o 
  -4  20   2        2.66        5.66      4.46 o 
  -3  20   2        1.86        0.14      2.36 o 
  -2  20   2       64.47       60.07      4.08 o 
  -1  20   2        1.61        0.98      2.23 o 
   0  20   2       21.43       22.07      2.66 o 
   1  20   2       41.74       40.47      3.17 o 
   2  20   2      362.08      326.20      9.03 o 
   3  20   2        0.95        0.23      3.18 o 
   4  20   2       11.24       10.07      4.57 o 
   5  20   2        8.06        7.93      4.84 o 
   6  20   2        0.66       14.94      7.53 o 
   7  20   2        2.48       -3.17      6.92 o 
  -8  21   2       52.82       54.96      8.19 o 
  -7  21   2      108.15      111.92      7.68 o 
  -6  21   2       43.84       41.49      4.36 o 
  -5  21   2        1.95        2.01      3.53 o 
  -4  21   2        2.07        0.15      2.99 o 
  -3  21   2      179.15      172.41      5.46 o 
  -2  21   2        0.33        0.91      2.77 o 
  -1  21   2        5.50        4.24      2.37 o 
   0  21   2       26.71       25.93      3.62 o 
   1  21   2       55.36       45.29      3.95 o 
   2  21   2       34.45       24.78      3.93 o 
   3  21   2       53.63       57.79      4.94 o 
   4  21   2        3.10        7.47      3.90 o 
   5  21   2        4.09        2.37      3.75 o 
   6  21   2      193.31      226.62     17.20 o 
   7  21   2       14.26       12.01      8.55 o 
  -8  22   2        4.94        1.54      8.31 o 
  -7  22   2       31.56       30.20      5.59 o 
  -6  22   2        0.00       -1.37      3.55 o 
  -5  22   2        0.70        7.12      3.74 o 
  -4  22   2        2.81        7.24      3.30 o 
  -3  22   2       40.15       40.03      3.51 o 
  -2  22   2        2.97        8.15      3.11 o 
  -1  22   2      706.76      632.92     20.18 o 
   0  22   2       38.73       37.41      3.79 o 
   1  22   2      145.23      126.80      5.47 o 
   2  22   2       31.36       41.29      4.48 o 
   3  22   2       76.35       78.20      5.92 o 
   4  22   2       49.76       50.46      6.34 o 
   5  22   2       12.75       15.21      4.31 o 
   6  22   2        1.48       11.72      7.87 o 
   7  22   2       10.47       12.45      8.07 o 
  -7  23   2       44.69       41.55      9.75 o 
  -6  23   2       62.80       64.69      6.88 o 
  -5  23   2       19.23       20.38      4.29 o 
  -4  23   2       34.77       30.01      4.04 o 
  -3  23   2       29.57       37.96      3.59 o 
  -2  23   2       73.47       71.43      7.72 o 
  -1  23   2        0.27       -3.18      3.18 o 
   0  23   2      376.26      332.81      8.18 o 
   1  23   2       72.85       54.84      4.32 o 
   2  23   2       48.88       60.78      4.36 o 
   3  23   2       11.66       11.25      5.34 o 
   4  23   2        3.29        7.94      4.18 o 
   5  23   2       70.18       84.64      8.91 o 
   6  23   2        0.00        7.36      7.31 o 
  -6  24   2        7.64        7.66      4.67 o 
  -5  24   2       29.87       41.30     11.22 o 
  -4  24   2       16.89       25.01      4.37 o 
  -3  24   2      305.80      308.39      9.42 o 
  -2  24   2        0.41       -1.22      4.41 o 
  -1  24   2        1.44       -2.20      3.35 o 
   0  24   2       45.52       43.24      4.08 o 
   1  24   2       38.47       36.24      3.83 o 
   2  24   2       24.63       25.68      3.70 o 
   3  24   2       95.82       86.20      7.75 o 
   4  24   2        0.77       -2.93      3.56 o 
   5  24   2       42.49       46.03     12.31 o 
  -6  25   2       43.46       75.10     13.16 o 
  -5  25   2       16.25       29.29      5.27 o 
  -4  25   2       16.77       15.53      4.22 o 
  -3  25   2        1.22        6.77      4.16 o 
  -2  25   2        0.16        3.14      4.55 o 
  -1  25   2       27.80       30.86      4.55 o 
   0  25   2       17.69       15.63      3.37 o 
   1  25   2       13.15       11.36      3.31 o 
   2  25   2       23.64       16.99      3.53 o 
   3  25   2       25.71       34.10      7.84 o 
   4  25   2        0.21       -6.15      6.15 o 
   5  25   2        0.11       15.67     10.58 o 
  -6  26   2       10.37       -0.83      9.14 o 
  -5  26   2       40.34       54.44      8.46 o 
  -4  26   2       38.93       36.85      5.06 o 
  -3  26   2      111.56      138.43     10.20 o 
  -2  26   2       17.71       20.63      5.54 o 
  -1  26   2        1.34        1.01      3.88 o 
   0  26   2       58.13       56.28      4.57 o 
   1  26   2       21.78       27.05      3.86 o 
   2  26   2       86.70      103.96      9.38 o 
   3  26   2        0.98        2.83      3.92 o 
   4  26   2        1.23       -1.63     10.55 o 
   5  26   2       20.37       51.76     13.09 o 
  -6  27   2       10.90       33.55     11.45 o 
  -5  27   2        0.19       -2.75      8.43 o 
  -4  27   2       33.75       51.58      5.37 o 
  -3  27   2       36.98       40.84      5.14 o 
  -2  27   2       19.75       18.93      6.79 o 
  -1  27   2       65.07       81.55      6.56 o 
   0  27   2       95.01      104.71      5.53 o 
   1  27   2       20.29       28.64      4.62 o 
   2  27   2        3.45        0.52      3.82 o 
   3  27   2      102.34      129.73      8.57 o 
   4  27   2        0.90        2.56     10.67 o 
   5  27   2       13.68       28.00     11.65 o 
  -6  28   2        1.51       10.23     10.06 o 
  -5  28   2       12.76       16.23     11.04 o 
  -4  28   2        1.17        6.65      6.91 o 
  -3  28   2        2.65        5.31      5.63 o 
  -2  28   2       66.79       73.48      6.00 o 
  -1  28   2       61.18       67.62      5.74 o 
   0  28   2        2.99       -1.65      3.82 o 
   1  28   2       12.27       13.54      4.33 o 
   2  28   2       29.08       33.87      5.10 o 
   3  28   2       13.91       18.38      5.49 o 
   4  28   2        0.22       -4.02      9.24 o 
   5  28   2        4.12       27.90     11.82 o 
  -5  29   2       20.01       30.48     11.87 o 
  -4  29   2       37.77       28.82      8.10 o 
  -3  29   2       46.44       53.69      6.48 o 
  -2  29   2       78.45       82.09      6.22 o 
  -1  29   2        4.46        3.14      3.85 o 
   0  29   2       51.64       58.90      5.73 o 
   1  29   2       11.58       21.71      4.76 o 
   2  29   2        8.88       14.16      5.48 o 
   3  29   2       12.28       14.85      5.43 o 
   4  29   2        4.92        0.50      5.87 o 
  -5  30   2       14.78       16.03     10.92 o 
  -4  30   2        0.06       22.86     11.75 o 
  -3  30   2        1.61        8.04      7.38 o 
  -2  30   2        3.02        2.78      4.92 o 
  -1  30   2        7.50        8.34      5.14 o 
   0  30   2        3.09       11.13      7.15 o 
   1  30   2       65.72       71.53      7.26 o 
   2  30   2       33.62       41.81      6.49 o 
   3  30   2       14.46       17.37     10.22 o 
   4  30   2        7.45       14.66     10.72 o 
  -4  31   2       48.16       64.48     14.69 o 
  -3  31   2        0.06       11.03      7.78 o 
  -2  31   2        0.06        1.07      7.72 o 
  -1  31   2       11.49       12.19      5.28 o 
   0  31   2        0.14       -4.13      4.71 o 
   1  31   2        1.79        0.12      4.49 o 
   2  31   2       10.90       13.66      5.60 o 
   3  31   2       51.28       55.93      8.57 o 
  -3  32   2        0.85       10.15      7.94 o 
  -2  32   2       42.00       52.67      9.87 o 
  -1  32   2      159.75      230.17     15.40 o 
   0  32   2        1.95        2.28      5.19 o 
   1  32   2       13.78       20.33      5.73 o 
   2  32   2        1.03       -0.25      5.00 o 
  -2  33   2        0.87       12.60      8.15 o 
  -1  33   2        0.23       11.57      8.53 o 
   0  33   2      105.44      141.03     13.39 o 
   1  33   2        8.47        4.58      9.83 o 
  -9   0   3       55.06       53.96      7.79 o 
  -7   0   3       55.62       48.37      8.58 o 
  -5   0   3     1272.42     1237.41     32.67 o 
  -3   0   3      604.00      562.98      9.86 o 
  -1   0   3     1130.25     1106.80     14.33 o 
   1   0   3     2467.54     2467.51     30.15 o 
   3   0   3      753.63      712.07     10.47 o 
   5   0   3     2387.87     2220.04     36.66 o 
   7   0   3       24.94       36.79      9.50 o 
   9   0   3        5.40       13.62      8.77 o 
 -10   1   3        0.81        3.19      5.68 o 
  -9   1   3       33.68       38.53      5.97 o 
  -8   1   3      107.32      106.60      6.20 o 
  -7   1   3       33.01       32.53      4.18 o 
  -6   1   3      475.39      480.02     10.52 o 
  -5   1   3      239.98      253.34      6.35 o 
  -4   1   3      601.65      617.82      8.30 o 
  -3   1   3     2860.13     3011.49     26.06 o 
  -2   1   3     1199.86     1234.93     12.90 o 
  -1   1   3     4944.88     5042.77     40.83 o 
   0   1   3     1394.51     1426.52     10.52 o 
   1   1   3     1020.12     1032.01      9.35 o 
   2   1   3      834.75      777.23      8.05 o 
   3   1   3       25.03       27.62      1.82 o 
   4   1   3      607.11      605.19      7.65 o 
   5   1   3      474.25      467.03      8.06 o 
   6   1   3        2.07        1.20      2.72 o 
   7   1   3       49.16       44.32      5.57 o 
   8   1   3        3.55        4.56      3.82 o 
   9   1   3        1.16        1.73      5.41 o 
 -10   2   3        0.04        6.62      5.48 o 
  -9   2   3      113.69      115.71      9.04 o 
  -8   2   3      718.63      716.20     14.71 o 
  -7   2   3      647.06      626.92     12.50 o 
  -6   2   3      185.12      183.50      8.04 o 
  -5   2   3        0.01        3.72      1.83 o 
  -4   2   3      752.16      728.53      8.69 o 
  -3   2   3       64.45       70.02      2.62 o 
  -2   2   3      307.32      375.16      5.63 o 
  -1   2   3       10.21        5.89      1.10 o 
   0   2   3        8.10        9.71      1.26 o 
   1   2   3      406.07      436.23      5.46 o 
   2   2   3      953.35     1045.45      9.29 o 
   3   2   3      106.81      117.68      2.98 o 
   4   2   3        0.30        1.28      1.48 o 
   5   2   3      169.50      168.64      5.14 o 
   6   2   3        0.00       -1.81      2.67 o 
   7   2   3       66.43       65.07      5.30 o 
   8   2   3       27.63       32.27      4.92 o 
   9   2   3        2.40       -5.64      5.64 o 
 -10   3   3       53.97       67.08      8.77 o 
  -9   3   3      300.17      297.94      9.93 o 
  -8   3   3       45.82       43.83      4.82 o 
  -7   3   3       24.63       17.79      3.72 o 
  -6   3   3      326.95      301.81      6.61 o 
  -5   3   3      347.64      361.35      5.92 o 
  -4   3   3     1782.90     1831.97     17.51 o 
  -3   3   3      605.32      651.54      8.55 o 
  -2   3   3       24.70       29.11      1.90 o 
  -1   3   3      606.35      618.40      5.97 o 
   0   3   3     1430.12     1499.34     10.75 o 
   1   3   3     3198.88     3406.67     26.38 o 
   2   3   3      752.98      710.06      7.49 o 
   3   3   3        3.36        1.54      1.31 o 
   4   3   3       53.30       58.43      2.90 o 
   5   3   3      457.47      452.48     10.60 o 
   6   3   3      243.27      229.29      9.49 o 
   7   3   3       91.12       96.82      5.33 o 
   8   3   3       11.49       19.62      4.39 o 
   9   3   3       10.38        2.49      8.04 o 
 -10   4   3        2.45        1.58      5.45 o 
  -9   4   3       41.02       51.75      5.55 o 
  -8   4   3        1.15        1.01      3.54 o 
  -7   4   3      267.73      250.63      8.01 o 
  -6   4   3        9.65       10.19      2.54 o 
  -5   4   3       50.15       59.46      2.88 o 
  -4   4   3      869.80      788.21      9.29 o 
  -3   4   3      537.13      545.73      7.69 o 
  -2   4   3     1176.96     1238.58     11.00 o 
  -1   4   3     1960.98     2110.04     15.54 o 
   0   4   3        0.69       -0.22      0.90 o 
   1   4   3      216.17      237.53      3.56 o 
   2   4   3      454.00      500.54      5.91 o 
   3   4   3      147.05      144.73      3.60 o 
   4   4   3      615.20      619.39      8.18 o 
   5   4   3      109.75      113.29      4.73 o 
   6   4   3      298.01      265.41     10.56 o 
   7   4   3        4.69        8.06      3.87 o 
   8   4   3       40.82       40.16      9.99 o 
   9   4   3        2.67        2.10      6.85 o 
 -10   5   3       74.78       69.93      9.12 o 
  -9   5   3        2.71        2.52      3.71 o 
  -8   5   3      246.64      270.26      8.99 o 
  -7   5   3       13.68       14.90      3.67 o 
  -6   5   3       27.71       38.41      3.90 o 
  -5   5   3       79.60       95.52      3.47 o 
  -4   5   3      215.29      212.43      4.51 o 
  -3   5   3     1340.76     1415.34     15.26 o 
  -2   5   3      190.43      195.21      4.27 o 
  -1   5   3     1930.76     1948.02     16.29 o 
   0   5   3      738.45      745.68      8.03 o 
   1   5   3      147.43      172.56      3.04 o 
   2   5   3        4.01       -0.84      1.28 o 
   3   5   3       46.53       44.71      1.90 o 
   4   5   3      423.99      405.54     10.25 o 
   5   5   3        3.02        2.85      2.68 o 
   6   5   3       16.39       18.27      3.40 o 
   7   5   3       73.77       79.35      4.98 o 
   8   5   3      177.84      193.95      9.81 o 
   9   5   3        0.10       -6.26      7.21 o 
 -10   6   3       20.41       16.18     17.47 o 
  -9   6   3       62.30       61.12      5.88 o 
  -8   6   3       12.49        8.02      3.78 o 
  -7   6   3       27.21       33.32      4.23 o 
  -6   6   3       50.77       58.92      5.14 o 
  -5   6   3     1156.79     1198.79     12.11 o 
  -4   6   3      445.27      510.52      7.16 o 
  -3   6   3     1748.39     1809.08     17.06 o 
  -2   6   3     2436.93     2645.26     24.91 o 
  -1   6   3       43.54       38.04      1.74 o 
   0   6   3       53.23       45.99      2.15 o 
   1   6   3      559.92      590.43      5.88 o 
   2   6   3      940.19     1016.49      9.80 o 
   3   6   3       95.83       92.37      2.80 o 
   4   6   3      674.80      662.97      8.20 o 
   5   6   3       44.36       46.09      3.58 o 
   6   6   3      121.68      117.03      5.29 o 
   7   6   3       80.46       86.98      5.17 o 
   8   6   3       34.34       31.39      6.85 o 
   9   6   3        3.62        1.05      7.85 o 
 -10   7   3       22.74       25.37     12.15 o 
  -9   7   3       95.78       93.47      8.75 o 
  -8   7   3       82.51       73.24      5.92 o 
  -7   7   3      350.53      333.32      9.15 o 
  -6   7   3        9.79        6.83      2.63 o 
  -5   7   3      760.06      771.14      8.99 o 
  -4   7   3      372.47      373.73      6.04 o 
  -3   7   3       69.62       60.25      2.80 o 
  -2   7   3      116.39      101.73      2.75 o 
  -1   7   3      121.77      127.25      2.36 o 
   0   7   3        8.36        1.67      1.66 o 
   1   7   3      367.69      400.65      6.83 o 
   2   7   3      136.86      128.93      3.66 o 
   3   7   3      235.24      240.55      4.42 o 
   4   7   3      440.28      421.29      7.29 o 
   5   7   3      263.85      264.80      7.67 o 
   6   7   3        3.34       -0.89      2.79 o 
   7   7   3        5.97       13.39      3.91 o 
   8   7   3        7.92       16.57      8.16 o 
   9   7   3        0.14        4.97      8.09 o 
 -10   8   3       43.56       64.29      8.87 o 
  -9   8   3        0.93       -2.21      3.59 o 
  -8   8   3        0.73        1.64      3.64 o 
  -7   8   3      289.61      256.67      8.15 o 
  -6   8   3       66.02       66.19      3.95 o 
  -5   8   3      240.48      242.58      7.14 o 
  -4   8   3        4.68        6.74      1.76 o 
  -3   8   3      822.70      884.75     10.00 o 
  -2   8   3     1009.39      996.36      9.82 o 
  -1   8   3       45.23       33.38      1.42 o 
   0   8   3      314.01      353.71      6.38 o 
   1   8   3      869.81      839.01      8.41 o 
   2   8   3     1005.99     1037.28     11.76 o 
   3   8   3        9.06       16.07      1.89 o 
   4   8   3        0.75        0.48      1.87 o 
   5   8   3      188.58      190.73      5.87 o 
   6   8   3       33.47       35.40      3.84 o 
   7   8   3        5.92        4.92      3.71 o 
   8   8   3       25.99       23.67      6.48 o 
   9   8   3        0.35        5.24      8.33 o 
 -10   9   3       16.06       13.67     11.81 o 
  -9   9   3        1.55        1.65      4.38 o 
  -8   9   3       29.73       28.23      4.54 o 
  -7   9   3      333.00      306.24      8.94 o 
  -6   9   3       26.39       19.91      3.10 o 
  -5   9   3       92.84      106.04      3.86 o 
  -4   9   3        0.34       -1.76      1.76 o 
  -3   9   3       39.87       46.75      3.04 o 
  -2   9   3      761.07      761.71      8.22 o 
  -1   9   3      781.91      868.57      7.87 o 
   0   9   3      942.02     1017.49     12.58 o 
   1   9   3      173.97      193.21      4.76 o 
   2   9   3      319.50      298.51      5.14 o 
   3   9   3      463.16      435.18      6.16 o 
   4   9   3        0.08        1.44      1.95 o 
   5   9   3       19.75       26.86      3.71 o 
   6   9   3        7.26        7.02      3.49 o 
   7   9   3       49.94       43.76      5.86 o 
   8   9   3       32.66       38.92      7.58 o 
   9   9   3       26.13       26.07     10.70 o 
 -10  10   3       49.48       56.34      8.72 o 
  -9  10   3        0.05       -1.44      4.35 o 
  -8  10   3       49.19       45.45      4.94 o 
  -7  10   3       22.24       19.56      4.00 o 
  -6  10   3      103.02       94.87      4.58 o 
  -5  10   3        8.96       11.53      2.45 o 
  -4  10   3      603.22      627.06      9.41 o 
  -3  10   3       84.07       85.96      3.72 o 
  -2  10   3      591.76      655.48      7.51 o 
  -1  10   3     1708.50     1836.96     15.96 o 
   0  10   3     1112.22     1158.92     11.53 o 
   1  10   3     1008.68     1084.37     11.16 o 
   2  10   3      116.28      143.30      4.13 o 
   3  10   3       34.31       31.49      2.38 o 
   4  10   3      290.60      284.62      5.44 o 
   5  10   3      200.78      195.49      6.92 o 
   6  10   3       99.78       90.00      5.69 o 
   7  10   3       13.89       24.49      5.08 o 
   8  10   3       24.88       28.71      6.71 o 
   9  10   3        0.23        0.15      8.46 o 
 -10  11   3        1.30       -1.12      6.19 o 
  -9  11   3        1.67        4.32      5.31 o 
  -8  11   3       72.29       62.48      5.39 o 
  -7  11   3       14.45       16.19      6.06 o 
  -6  11   3       69.75       53.32      4.00 o 
  -5  11   3      170.70      189.43      5.16 o 
  -4  11   3        0.49        0.20      1.40 o 
  -3  11   3      383.24      416.67      6.55 o 
  -2  11   3      589.41      602.74      7.77 o 
  -1  11   3       68.14       91.37      5.06 o 
   0  11   3      106.42      112.04      2.72 o 
   1  11   3       14.69       17.88      2.26 o 
   2  11   3        0.06       -1.44      1.44 o 
   3  11   3     1051.50     1010.77     11.47 o 
   4  11   3      593.65      600.68      9.07 o 
   5  11   3      180.11      163.88      5.90 o 
   6  11   3        1.61       -3.64      3.64 o 
   7  11   3        8.88       12.17      4.57 o 
   8  11   3        3.53        7.73      5.95 o 
 -10  12   3       17.55        8.18      6.56 o 
  -9  12   3       22.51       19.01      6.50 o 
  -8  12   3       18.85       14.69      4.13 o 
  -7  12   3       75.68       87.44      5.68 o 
  -6  12   3       81.22       77.11      4.44 o 
  -5  12   3      319.87      300.48      6.30 o 
  -4  12   3        1.29       -1.24      1.39 o 
  -3  12   3      414.91      390.68      6.48 o 
  -2  12   3       25.40       18.70      2.19 o 
  -1  12   3      668.78      730.43      7.70 o 
   0  12   3        4.29       10.39      1.15 o 
   1  12   3       12.43        6.88      1.56 o 
   2  12   3      387.81      389.05      5.81 o 
   3  12   3      336.71      308.23      6.55 o 
   4  12   3      183.87      178.75      5.17 o 
   5  12   3        8.35       10.91      3.62 o 
   6  12   3       18.66       21.08      8.01 o 
   7  12   3       67.97       74.38      7.06 o 
   8  12   3        0.00       -1.68      6.42 o 
 -10  13   3        4.22       11.95      7.14 o 
  -9  13   3       39.91       31.20      7.30 o 
  -8  13   3       35.12       48.72      6.17 o 
  -7  13   3       12.11       15.92      4.03 o 
  -6  13   3       14.43       15.73      3.32 o 
  -5  13   3      294.96      285.63      7.22 o 
  -4  13   3       34.21       32.25      2.58 o 
  -3  13   3        5.35        5.98      2.68 o 
  -2  13   3      214.40      211.57      4.56 o 
  -1  13   3       14.87       22.32      1.96 o 
   0  13   3       61.16       61.89      2.07 o 
   1  13   3      114.28      108.41      3.67 o 
   2  13   3       51.75       56.62      3.19 o 
   3  13   3        4.87        7.83      2.55 o 
   4  13   3      162.40      154.08      5.46 o 
   5  13   3      119.91      116.11      7.17 o 
   6  13   3        1.12        0.41      5.11 o 
   7  13   3        1.47        3.12      7.12 o 
   8  13   3        1.94       -4.83      4.83 o 
 -10  14   3       13.09       32.75     10.79 o 
  -9  14   3       17.61       20.25      7.21 o 
  -8  14   3        0.21        1.18      3.68 o 
  -7  14   3        7.78        5.12      3.62 o 
  -6  14   3      233.26      212.39      8.76 o 
  -5  14   3       24.83       25.52      3.13 o 
  -4  14   3       11.17       10.14      2.41 o 
  -3  14   3      337.92      331.22      6.20 o 
  -2  14   3      189.41      196.96      5.23 o 
  -1  14   3      141.59      156.56      3.83 o 
   0  14   3       35.72       37.42      2.14 o 
   1  14   3      157.24      155.65      4.41 o 
   2  14   3       17.06       15.03      2.44 o 
   3  14   3      328.38      320.58      6.96 o 
   4  14   3      152.76      147.29      6.64 o 
   5  14   3        7.19        3.07      4.17 o 
   6  14   3       16.97       15.13      5.96 o 
   7  14   3       18.26       32.51      9.48 o 
   8  14   3       22.66       17.57      9.60 o 
  -9  15   3        3.48       -1.09      5.25 o 
  -8  15   3       25.93       32.23      4.97 o 
  -7  15   3        0.89        2.76      3.35 o 
  -6  15   3       94.03       91.54      6.61 o 
  -5  15   3     1341.07     1256.91     15.08 o 
  -4  15   3      500.15      478.69      8.79 o 
  -3  15   3       30.80       38.28      2.86 o 
  -2  15   3       87.39       80.93      3.82 o 
  -1  15   3      174.61      188.49      6.05 o 
   0  15   3       12.80       14.33      2.03 o 
   1  15   3      128.44      144.36      4.46 o 
   2  15   3      151.68      148.33      4.88 o 
   3  15   3       23.26       17.95      5.09 o 
   4  15   3       20.16       23.60      4.13 o 
   5  15   3       60.98       59.64      6.03 o 
   6  15   3        0.35        5.38      5.08 o 
   7  15   3       16.65       10.72      8.21 o 
   8  15   3       16.25       14.01      9.53 o 
  -9  16   3        2.67        0.97      5.51 o 
  -8  16   3      274.68      287.07     20.03 o 
  -7  16   3        1.04       -2.05      5.57 o 
  -6  16   3       16.19       18.77      3.47 o 
  -5  16   3       20.51       20.86      3.31 o 
  -4  16   3      176.64      183.83      5.80 o 
  -3  16   3     1877.92     1781.44     18.57 o 
  -2  16   3        9.78        9.42      2.67 o 
  -1  16   3      162.71      174.41      4.94 o 
   0  16   3      363.03      333.28      6.03 o 
   1  16   3      130.01      112.45      4.71 o 
   2  16   3      420.32      442.57      9.80 o 
   3  16   3      172.43      158.33      7.70 o 
   4  16   3       33.82       33.06      7.22 o 
   5  16   3        0.53        1.06      5.55 o 
   6  16   3        0.39        6.59      5.19 o 
   7  16   3        0.03       -1.68      6.60 o 
   8  16   3       45.96       45.81     11.92 o 
  -9  17   3       57.05       56.25      8.37 o 
  -8  17   3        7.53        6.30      4.81 o 
  -7  17   3       57.31       53.26      5.38 o 
  -6  17   3        0.00       -0.05      2.99 o 
  -5  17   3       14.91       17.57      3.06 o 
  -4  17   3      916.51      897.31     11.97 o 
  -3  17   3      306.33      283.06      8.62 o 
  -2  17   3       46.29       45.90      3.57 o 
  -1  17   3      228.01      209.14      4.75 o 
   0  17   3       14.46       19.03      2.98 o 
   1  17   3       68.73       76.28      4.14 o 
   2  17   3       25.48       28.19      3.89 o 
   3  17   3      296.23      296.08     10.25 o 
   4  17   3       21.03       30.07      4.44 o 
   5  17   3       57.37       53.09      6.21 o 
   6  17   3        7.95        8.76      6.81 o 
   7  17   3       39.95       26.29      9.28 o 
   8  17   3       63.61       98.01     14.57 o 
  -9  18   3       14.27       10.29      6.20 o 
  -8  18   3       26.01       28.28      7.77 o 
  -7  18   3       47.32       47.22      5.05 o 
  -6  18   3       16.36       12.18      3.36 o 
  -5  18   3      167.07      167.68      5.64 o 
  -4  18   3       87.15       80.02      4.05 o 
  -3  18   3      101.76      102.00      4.80 o 
  -2  18   3      680.41      648.51      9.41 o 
  -1  18   3       32.14       23.06      3.61 o 
   0  18   3      182.23      181.04      6.10 o 
   1  18   3      621.77      630.40     12.34 o 
   2  18   3      500.19      443.87     10.37 o 
   3  18   3        0.17        0.80      2.83 o 
   4  18   3      261.74      256.75     10.74 o 
   5  18   3       59.67       61.68      6.57 o 
   6  18   3        8.61       17.72      8.36 o 
   7  18   3        0.15       15.25      8.67 o 
  -9  19   3       26.94       44.16      8.02 o 
  -8  19   3        0.70       -2.43      5.31 o 
  -7  19   3        0.57       -3.01      3.43 o 
  -6  19   3       20.95       24.34      3.79 o 
  -5  19   3      245.81      241.16      7.20 o 
  -4  19   3      280.17      270.95      8.55 o 
  -3  19   3       16.95       14.46      3.21 o 
  -2  19   3       37.39       39.50      3.70 o 
  -1  19   3       36.09       31.20      4.01 o 
   0  19   3        0.33        3.03      2.68 o 
   1  19   3        1.57        2.71      2.95 o 
   2  19   3        0.04       -1.08      3.34 o 
   3  19   3       23.07       19.94      3.92 o 
   4  19   3        0.63        5.70      3.93 o 
   5  19   3        0.90        0.03      4.00 o 
   6  19   3        7.38       14.99      8.21 o 
   7  19   3       49.25       73.54     12.89 o 
  -8  20   3        0.67       -4.70      5.03 o 
  -7  20   3        0.46       -0.35      6.00 o 
  -6  20   3        3.47        2.69      3.25 o 
  -5  20   3      384.59      392.46      9.03 o 
  -4  20   3       88.86       98.21      5.10 o 
  -3  20   3        0.00       -0.90      3.25 o 
  -2  20   3      827.90      749.20     14.00 o 
  -1  20   3        0.89        1.49      3.12 o 
   0  20   3        3.34       -0.03      2.80 o 
   1  20   3      123.35      109.06      6.01 o 
   2  20   3      157.46      136.05      6.46 o 
   3  20   3        0.00       -1.96      3.23 o 
   4  20   3      166.37      171.02      7.94 o 
   5  20   3        0.71        3.42      4.83 o 
   6  20   3       26.01       26.02      9.60 o 
   7  20   3       15.50       24.88     10.14 o 
  -8  21   3        0.03       -3.48      5.00 o 
  -7  21   3       52.81       54.34      7.48 o 
  -6  21   3      136.90      133.29      9.55 o 
  -5  21   3       94.21      103.68      7.19 o 
  -4  21   3      206.12      212.42      8.12 o 
  -3  21   3        0.32       -1.12      3.37 o 
  -2  21   3      102.32      102.20      5.84 o 
  -1  21   3      250.87      222.29      8.72 o 
   0  21   3      213.41      179.86      7.74 o 
   1  21   3       19.28       22.82      3.53 o 
   2  21   3        0.30        2.44      2.89 o 
   3  21   3       43.47       30.53      4.39 o 
   4  21   3        1.26        3.46      3.65 o 
   5  21   3       29.03       37.97     16.01 o 
   6  21   3        3.22        7.21      7.68 o 
   7  21   3        0.13       -1.02      7.48 o 
  -8  22   3       28.79       46.17      7.82 o 
  -7  22   3       24.65       28.63      6.49 o 
  -6  22   3       25.47       32.07      5.66 o 
  -5  22   3      279.76      297.45     13.89 o 
  -4  22   3      145.94      154.04      7.23 o 
  -3  22   3       64.41       67.39      6.13 o 
  -2  22   3        6.74        8.27      3.71 o 
  -1  22   3        4.71        3.83      3.70 o 
   0  22   3       34.33       28.73      3.60 o 
   1  22   3        0.03       -1.86      2.73 o 
   2  22   3      187.07      180.74      6.57 o 
   3  22   3      201.98      185.07      7.76 o 
   4  22   3        0.02        2.31      3.70 o 
   5  22   3       52.22       47.46     11.73 o 
   6  22   3        0.38       -0.27      7.12 o 
  -8  23   3        1.42       -8.77     12.00 o 
  -7  23   3        0.35        1.85      7.55 o 
  -6  23   3       11.98       11.07      6.04 o 
  -5  23   3      328.49      374.15     12.24 o 
  -4  23   3        0.59        4.60      3.74 o 
  -3  23   3      123.82      121.71      6.73 o 
  -2  23   3      253.54      237.28     15.86 o 
  -1  23   3       37.45       39.66      4.73 o 
   0  23   3        0.91       -0.05      2.92 o 
   1  23   3      408.78      363.75      8.88 o 
   2  23   3        6.70        4.61      3.29 o 
   3  23   3       20.19       19.94      4.29 o 
   4  23   3       30.97       30.82      5.19 o 
   5  23   3       18.82       16.43      6.46 o 
   6  23   3        0.06       -0.51      7.36 o 
  -7  24   3        1.58       10.04      8.55 o 
  -6  24   3      106.64      119.83     25.89 o 
  -5  24   3       56.38       58.70     10.31 o 
  -4  24   3       31.42       41.98      5.17 o 
  -3  24   3       32.30       32.46      4.76 o 
  -2  24   3        8.33       10.24      3.97 o 
  -1  24   3        9.91        9.42      3.81 o 
   0  24   3       67.73       59.96      4.51 o 
   1  24   3       15.79       11.31      3.32 o 
   2  24   3        0.74        0.48      2.91 o 
   3  24   3       13.65        9.90      3.97 o 
   4  24   3      132.73      174.23     11.76 o 
   5  24   3        7.12       16.62      6.72 o 
   6  24   3       30.43       50.76     12.01 o 
  -7  25   3        0.06       -6.99      6.99 o 
  -6  25   3       32.21       38.94     13.23 o 
  -5  25   3        0.99       -0.76      5.03 o 
  -4  25   3       45.68       43.53      5.21 o 
  -3  25   3       59.71       58.73      5.35 o 
  -2  25   3        4.16       -3.55      5.23 o 
  -1  25   3        7.51        1.90      3.59 o 
   0  25   3        0.19       -0.40      3.00 o 
   1  25   3        5.04        3.26      3.18 o 
   2  25   3       13.08       13.33      3.54 o 
   3  25   3        7.62       10.18      3.63 o 
   4  25   3        0.61       -6.19      6.19 o 
   5  25   3        1.26       13.38      6.69 o 
  -6  26   3       29.06       37.55      7.54 o 
  -5  26   3       46.73       45.67      7.60 o 
  -4  26   3        9.17       13.40      7.67 o 
  -3  26   3        0.85       -0.36      3.86 o 
  -2  26   3        5.33        0.80      3.67 o 
  -1  26   3       36.16       34.23      4.11 o 
   0  26   3       29.61       31.74      6.07 o 
   1  26   3        0.04        3.82      3.09 o 
   2  26   3        8.52       11.76      3.72 o 
   3  26   3        9.77       11.54      4.06 o 
   4  26   3        2.34        0.28      6.06 o 
   5  26   3       77.17      111.77     16.81 o 
  -6  27   3        5.08        2.10      5.95 o 
  -5  27   3        5.81        6.63      5.93 o 
  -4  27   3       26.04       18.38      5.40 o 
  -3  27   3        0.19        3.20      4.76 o 
  -2  27   3        1.29       -0.65      3.68 o 
  -1  27   3        3.14       -1.41      3.25 o 
   0  27   3       10.85       16.78      3.70 o 
   1  27   3        3.04        9.14      3.32 o 
   2  27   3        4.55        3.89      3.76 o 
   3  27   3       18.50       11.10      4.13 o 
   4  27   3       30.68       37.65     13.82 o 
   5  27   3       13.59       23.30     11.26 o 
  -6  28   3        0.10        0.15      8.87 o 
  -5  28   3        3.87        0.09      5.63 o 
  -4  28   3        0.02        8.43      9.54 o 
  -3  28   3       21.09       16.53      5.15 o 
  -2  28   3        0.08       -3.69      3.69 o 
  -1  28   3        0.01        0.35      3.25 o 
   0  28   3        2.45       -0.37      3.18 o 
   1  28   3        1.77       -0.54      3.66 o 
   2  28   3       90.12       97.37      6.62 o 
   3  28   3       95.23      116.19     10.79 o 
   4  28   3        0.02       -1.74      5.61 o 
  -5  29   3        1.77        1.68     10.33 o 
  -4  29   3        0.74        7.31      5.27 o 
  -3  29   3        5.04        6.08      5.23 o 
  -2  29   3       27.34       32.24      6.14 o 
  -1  29   3       14.52       14.28      6.15 o 
   0  29   3        0.79        4.03      3.55 o 
   1  29   3        2.18        4.61      5.00 o 
   2  29   3       54.42       84.28      7.85 o 
   3  29   3        1.13       -1.73      5.79 o 
   4  29   3       15.34       10.16      6.44 o 
  -4  30   3        7.51        6.32      6.42 o 
  -3  30   3        4.84        3.54      6.68 o 
  -2  30   3        0.37       -2.31      4.50 o 
  -1  30   3       19.26       21.94      6.02 o 
   0  30   3        0.15        4.79      5.17 o 
   1  30   3        9.18        4.71      8.60 o 
   2  30   3       28.42       30.76      6.45 o 
   3  30   3        0.12        2.81      5.64 o 
  -4  31   3        0.07       -6.43     10.40 o 
  -3  31   3        1.56        1.28      4.95 o 
  -2  31   3       44.18       66.52      7.44 o 
  -1  31   3       31.53       37.73      8.32 o 
   0  31   3        7.58        4.42      5.54 o 
   1  31   3       70.88       77.12      7.68 o 
   2  31   3       21.76       19.12      8.83 o 
  -3  32   3        0.76        3.24     10.55 o 
  -2  32   3        0.28        3.42      6.96 o 
  -1  32   3       17.13       32.47      6.57 o 
   0  32   3        5.49        9.05      5.83 o 
   1  32   3       36.66       43.80     11.12 o 
 -10   0   4      138.11      140.45     16.35 o 
  -8   0   4      482.02      437.99     15.70 o 
  -6   0   4     1054.17     1097.17     18.24 o 
  -4   0   4      362.19      345.81      8.20 o 
  -2   0   4        6.12        2.98      2.35 o 
   0   0   4     9549.68    10151.36     97.85 o 
   2   0   4      317.44      324.59      7.69 o 
   4   0   4      566.68      545.23     15.82 o 
   6   0   4      327.51      317.45     10.48 o 
   8   0   4       20.31       17.74      6.28 o 
 -10   1   4        6.18        6.04      6.02 o 
  -9   1   4      113.76      127.78      7.26 o 
  -8   1   4       69.21       79.08      5.74 o 
  -7   1   4        2.81        1.49      3.47 o 
  -6   1   4      269.50      249.42      5.51 o 
  -5   1   4      945.96      948.36     11.21 o 
  -4   1   4      617.18      645.20      8.30 o 
  -3   1   4     4592.47     4630.87     42.70 o 
  -2   1   4      476.75      535.98      7.28 o 
  -1   1   4     2128.68     2159.12     17.44 o 
   0   1   4      433.13      490.42      4.79 o 
   1   1   4     3711.15     3907.24     30.54 o 
   2   1   4       48.64       48.63      4.16 o 
   3   1   4       10.45        8.43      1.63 o 
   4   1   4      447.92      447.64      6.28 o 
   5   1   4        3.03        5.03      2.52 o 
   6   1   4        1.32        1.74      2.65 o 
   7   1   4        3.33        8.56      3.62 o 
   8   1   4       57.59       53.41      7.72 o 
 -10   2   4        1.79       -5.50      5.50 o 
  -9   2   4        0.58       -3.49      3.71 o 
  -8   2   4        0.39        0.79      3.47 o 
  -7   2   4      325.20      324.64      8.98 o 
  -6   2   4      814.28      787.42     11.55 o 
  -5   2   4       53.14       53.62      2.86 o 
  -4   2   4      289.57      307.62      5.51 o 
  -3   2   4       86.25      109.85      3.82 o 
  -2   2   4      137.73      150.94      3.55 o 
  -1   2   4     1506.57     1525.81     12.79 o 
   0   2   4      162.69      200.99      4.36 o 
   1   2   4       24.48       25.99      1.94 o 
   2   2   4       62.10       47.77      2.79 o 
   3   2   4      222.10      235.61      4.50 o 
   4   2   4       60.81       64.70      2.64 o 
   5   2   4      482.38      496.02      8.55 o 
   6   2   4        1.99        3.59      3.01 o 
   7   2   4       15.39        7.40      3.30 o 
   8   2   4       36.74       46.55     11.90 o 
   9   2   4       23.56       31.51     10.55 o 
 -10   3   4       18.70       11.38      5.93 o 
  -9   3   4       77.18       89.00      6.48 o 
  -8   3   4       11.43       10.65      3.90 o 
  -7   3   4       73.48       73.47      5.10 o 
  -6   3   4      822.33      801.50     11.79 o 
  -5   3   4        0.06       -1.83      1.83 o 
  -4   3   4        1.32        0.87      1.78 o 
  -3   3   4      261.63      281.48      4.95 o 
  -2   3   4      889.51      815.04      8.89 o 
  -1   3   4       89.46      105.24      2.68 o 
   0   3   4      904.49      951.31     10.21 o 
   1   3   4      739.09      845.48      8.43 o 
   2   3   4       18.20       17.66      2.16 o 
   3   3   4        7.07        9.85      1.79 o 
   4   3   4      571.18      566.81      6.78 o 
   5   3   4       20.12       13.18      2.88 o 
   6   3   4       11.46       10.18      3.14 o 
   7   3   4        1.02        0.97      3.15 o 
   8   3   4        0.09        5.65      7.94 o 
   9   3   4        9.35       12.35      8.80 o 
 -10   4   4       52.91       51.23      8.34 o 
  -9   4   4       14.24       17.75      4.63 o 
  -8   4   4      213.83      214.71      8.74 o 
  -7   4   4      338.09      318.81     10.98 o 
  -6   4   4        1.02        0.36      2.84 o 
  -5   4   4       93.32       84.77      3.44 o 
  -4   4   4      251.42      223.09      5.78 o 
  -3   4   4     2379.27     2530.88     22.80 o 
  -2   4   4     2281.66     2309.73     20.58 o 
  -1   4   4      248.15      249.15      3.21 o 
   0   4   4      661.26      699.01      5.59 o 
   1   4   4     1509.71     1630.86     14.12 o 
   2   4   4      670.04      642.85      8.88 o 
   3   4   4        1.80        1.77      1.42 o 
   4   4   4       81.61       81.28      2.86 o 
   5   4   4       55.82       53.23      3.88 o 
   6   4   4      258.23      254.11      7.25 o 
   7   4   4       11.55       16.72      4.08 o 
   8   4   4       10.01        3.00      7.60 o 
   9   4   4        3.14       -4.65      8.02 o 
 -10   5   4       14.24       17.21      6.46 o 
  -9   5   4      445.80      487.14     12.66 o 
  -8   5   4        4.16        2.49      3.43 o 
  -7   5   4        8.66        9.94      3.68 o 
  -6   5   4        6.86        4.06      2.64 o 
  -5   5   4      595.21      625.00      8.70 o 
  -4   5   4     1097.83     1113.48     13.45 o 
  -3   5   4      515.92      538.36      7.16 o 
  -2   5   4        2.28        3.71      1.46 o 
  -1   5   4      436.94      414.14      4.85 o 
   0   5   4      533.07      486.98      5.57 o 
   1   5   4      215.62      183.39      3.56 o 
   2   5   4      142.04      132.30      3.98 o 
   3   5   4      175.59      180.00      3.81 o 
   4   5   4       74.21       82.62      2.91 o 
   5   5   4      118.92      117.47      6.48 o 
   6   5   4        1.04        5.85      3.66 o 
   7   5   4       48.77       57.62      6.18 o 
   8   5   4       71.34       89.06     12.79 o 
   9   5   4        9.75       12.01      9.09 o 
 -10   6   4       15.47       16.60      6.77 o 
  -9   6   4        2.24       -1.81      3.80 o 
  -8   6   4       33.40       28.07      4.44 o 
  -7   6   4       15.60        9.86      5.29 o 
  -6   6   4       15.73        9.03      3.04 o 
  -5   6   4       77.74       68.80      3.24 o 
  -4   6   4        0.32        2.76      1.72 o 
  -3   6   4      342.21      335.16      5.48 o 
  -2   6   4       31.39       31.98      2.26 o 
  -1   6   4        2.57        2.23      1.56 o 
   0   6   4      437.05      468.04      7.23 o 
   1   6   4      128.57      129.47      2.60 o 
   2   6   4      217.94      220.06      6.66 o 
   3   6   4        0.98       -1.41      1.41 o 
   4   6   4      427.55      445.96      7.30 o 
   5   6   4        7.46        6.96      2.78 o 
   6   6   4        8.43       17.28      3.88 o 
   7   6   4       23.90       18.16      4.98 o 
   8   6   4       23.76       29.70      7.04 o 
 -10   7   4        5.14       -1.19      5.69 o 
  -9   7   4       15.40       18.49      4.37 o 
  -8   7   4       15.51       14.18      4.14 o 
  -7   7   4       74.58       71.97      5.56 o 
  -6   7   4       70.30       70.47      4.03 o 
  -5   7   4      191.41      172.09      4.67 o 
  -4   7   4        0.30       -0.94      1.82 o 
  -3   7   4       44.48       43.56      2.48 o 
  -2   7   4       53.17       55.56      2.72 o 
  -1   7   4       32.37       35.97      3.52 o 
   0   7   4      795.48      771.10      8.87 o 
   1   7   4        5.80        5.66      1.12 o 
   2   7   4      421.98      435.64      6.49 o 
   3   7   4      275.75      264.99      4.59 o 
   4   7   4        4.72        4.62      2.25 o 
   5   7   4       59.92       56.54      4.62 o 
   6   7   4        8.95       -0.57      3.94 o 
   7   7   4        5.65        5.31      6.27 o 
   8   7   4       38.41       24.43      6.68 o 
 -10   8   4        2.00       -4.46      5.22 o 
  -9   8   4        8.31       15.80      4.95 o 
  -8   8   4       31.49       29.44      4.40 o 
  -7   8   4        8.07        1.27      3.26 o 
  -6   8   4      165.92      176.79      6.88 o 
  -5   8   4       18.13       16.02      2.26 o 
  -4   8   4       13.34       19.02      2.29 o 
  -3   8   4      387.35      419.93      6.33 o 
  -2   8   4       34.91       40.00      2.31 o 
  -1   8   4      182.23      180.65      3.95 o 
   0   8   4        1.91        2.73      2.63 o 
   1   8   4       35.28       51.00      2.10 o 
   2   8   4      235.94      235.39      8.53 o 
   3   8   4      498.45      492.27      7.67 o 
   4   8   4      694.74      618.13      9.99 o 
   5   8   4        1.04        2.22      3.59 o 
   6   8   4      115.42      105.89      7.12 o 
   7   8   4        1.79        2.00      4.16 o 
   8   8   4       61.12       59.09      8.39 o 
 -10   9   4       39.08       44.00      7.97 o 
  -9   9   4       71.78       70.43      8.44 o 
  -8   9   4       30.69       34.67      4.74 o 
  -7   9   4      177.84      166.79      6.88 o 
  -6   9   4      213.94      219.03      8.88 o 
  -5   9   4       88.32       99.91      3.58 o 
  -4   9   4        4.39        1.75      1.53 o 
  -3   9   4        0.10       -1.63      1.63 o 
  -2   9   4      277.52      284.66      4.05 o 
  -1   9   4       89.84       93.34      3.80 o 
   0   9   4        0.66       -1.13      1.79 o 
   1   9   4        9.48       18.59      2.47 o 
   2   9   4        0.25        1.94      1.77 o 
   3   9   4       13.15       17.32      2.48 o 
   4   9   4       12.62       16.42      3.06 o 
   5   9   4        4.43        7.73      5.84 o 
   6   9   4       23.22       30.38     10.37 o 
   7   9   4       47.86       61.10      6.68 o 
   8   9   4       95.00       96.92     11.99 o 
 -10  10   4        0.56        3.14      6.09 o 
  -9  10   4        0.01       -4.01      4.01 o 
  -8  10   4       27.07       23.70      4.40 o 
  -7  10   4       99.40       99.80      5.69 o 
  -6  10   4       20.32       28.46      3.43 o 
  -5  10   4        0.44        0.05      2.15 o 
  -4  10   4       25.00       19.53      2.15 o 
  -3  10   4      672.24      691.47      8.25 o 
  -2  10   4        0.69        0.77      1.28 o 
  -1  10   4       13.84       11.19      2.81 o 
   0  10   4      343.23      314.77      5.94 o 
   1  10   4       20.24       25.45      2.86 o 
   2  10   4      174.73      159.99      4.73 o 
   3  10   4      927.81      868.00     11.97 o 
   4  10   4      137.86      130.63      6.13 o 
   5  10   4       77.27       78.13     12.48 o 
   6  10   4       64.92       72.67      8.03 o 
   7  10   4        0.41        2.39      7.31 o 
   8  10   4       34.81       43.79     11.50 o 
 -10  11   4       34.65       51.65      8.86 o 
  -9  11   4        0.02       -4.16      4.16 o 
  -8  11   4       23.35       26.39      4.99 o 
  -7  11   4        3.33        0.06      3.34 o 
  -6  11   4      128.58      130.04      6.17 o 
  -5  11   4        0.79       -1.52      1.52 o 
  -4  11   4       28.55       26.70      2.51 o 
  -3  11   4        5.95        7.65      1.90 o 
  -2  11   4      683.22      703.43      7.29 o 
  -1  11   4       42.64       41.91      3.16 o 
   0  11   4      115.25      110.94      3.82 o 
   1  11   4        0.13       -0.31      2.40 o 
   2  11   4      240.54      232.38      7.05 o 
   3  11   4       65.78       55.48      4.26 o 
   4  11   4      334.32      343.16      9.27 o 
   5  11   4       37.13       38.48      6.59 o 
   6  11   4        2.82       -4.02      4.76 o 
   7  11   4       52.12       54.80     11.14 o 
   8  11   4        1.43        1.17      6.97 o 
 -10  12   4        0.13       -8.79     13.22 o 
  -9  12   4        4.16        0.76      5.00 o 
  -8  12   4        8.66        4.46      3.75 o 
  -7  12   4      159.47      153.57      7.00 o 
  -6  12   4      217.75      201.35      6.45 o 
  -5  12   4      107.24       93.77      4.49 o 
  -4  12   4      214.23      198.43      5.93 o 
  -3  12   4      280.80      271.01      5.43 o 
  -2  12   4      169.81      189.09      4.18 o 
  -1  12   4        0.64        0.38      2.19 o 
   0  12   4      290.96      296.73      6.94 o 
   1  12   4       12.79       14.59      3.06 o 
   2  12   4       47.33       45.70      4.75 o 
   3  12   4      353.26      340.09      8.73 o 
   4  12   4      219.61      209.37      7.70 o 
   5  12   4       43.08       39.75      5.44 o 
   6  12   4        0.38        8.54      6.73 o 
   7  12   4        8.39       11.79      7.75 o 
   8  12   4       11.41       15.69      9.82 o 
 -10  13   4        0.04        6.46      7.81 o 
  -9  13   4       14.97        9.70      5.96 o 
  -8  13   4       34.10       34.71      4.94 o 
  -7  13   4       49.26       38.36      4.71 o 
  -6  13   4       80.82       91.33      4.86 o 
  -5  13   4      588.74      563.32      9.02 o 
  -4  13   4        1.63        2.64      2.30 o 
  -3  13   4        0.55        2.51      2.02 o 
  -2  13   4       60.71       59.16      2.67 o 
  -1  13   4       40.48       42.32      2.64 o 
   0  13   4       93.78      102.33      5.66 o 
   1  13   4      331.08      335.79      7.30 o 
   2  13   4     1127.22     1063.29     16.35 o 
   3  13   4      136.38      128.97      5.83 o 
   4  13   4      361.55      343.17      9.64 o 
   5  13   4        9.30        4.32      4.16 o 
   6  13   4       18.25       20.04      6.41 o 
   7  13   4        7.35        6.60      7.53 o 
   8  13   4       15.00       16.08      9.80 o 
 -10  14   4        0.71        5.90     14.19 o 
  -9  14   4       23.60       28.96      8.14 o 
  -8  14   4       17.32       21.70      4.56 o 
  -7  14   4        0.12       -3.36      3.36 o 
  -6  14   4      109.12      108.50      5.19 o 
  -5  14   4      347.14      306.05      6.79 o 
  -4  14   4      136.81      142.08      4.74 o 
  -3  14   4      122.24      120.07      4.06 o 
  -2  14   4        1.34        0.44      2.09 o 
  -1  14   4       20.72       21.34      3.22 o 
   0  14   4      111.10      111.25      4.53 o 
   1  14   4       27.98       26.11      3.09 o 
   2  14   4        0.43        0.61      2.84 o 
   3  14   4      171.42      170.73     10.95 o 
   4  14   4        6.18        3.49      3.56 o 
   5  14   4        1.40       -4.10      4.10 o 
   6  14   4        4.04        4.18      5.27 o 
   7  14   4        5.97        8.11      8.11 o 
  -9  15   4       46.50       48.84      8.04 o 
  -8  15   4        1.70        1.04      5.27 o 
  -7  15   4       59.19       47.23      9.09 o 
  -6  15   4        2.94        2.24      2.87 o 
  -5  15   4      228.96      217.13      7.24 o 
  -4  15   4      179.75      159.26      5.04 o 
  -3  15   4       22.02       29.28      2.78 o 
  -2  15   4        1.96        2.22      2.27 o 
  -1  15   4       10.98        7.84      3.10 o 
   0  15   4       48.49       45.94      3.47 o 
   1  15   4      169.49      129.81      5.15 o 
   2  15   4      467.81      427.70     10.03 o 
   3  15   4      193.57      165.81      8.13 o 
   4  15   4      121.10      117.60      6.62 o 
   5  15   4       49.37       42.98      6.16 o 
   6  15   4        7.92       17.59      8.41 o 
   7  15   4       13.67       38.60     10.97 o 
  -9  16   4        3.96        2.05      5.76 o 
  -8  16   4        7.29        5.87      4.34 o 
  -7  16   4        1.41       -2.96      2.96 o 
  -6  16   4        2.13        0.89      3.02 o 
  -5  16   4        7.81        5.85      2.79 o 
  -4  16   4       46.04       41.54      3.32 o 
  -3  16   4        0.61       -0.91      2.21 o 
  -2  16   4        5.95        7.67      3.21 o 
  -1  16   4       49.03       49.85      5.31 o 
   0  16   4        5.06        7.46      2.75 o 
   1  16   4      213.89      193.03      6.08 o 
   2  16   4       57.86       46.72      4.39 o 
   3  16   4        0.16        2.90      2.30 o 
   4  16   4      187.57      184.10      7.97 o 
   5  16   4        9.07        5.68      5.12 o 
   6  16   4       22.44        9.26      7.48 o 
   7  16   4       33.88       47.30     11.84 o 
  -9  17   4      177.83      202.23     12.92 o 
  -8  17   4       21.31       25.33      5.49 o 
  -7  17   4        3.26        4.80      3.30 o 
  -6  17   4       79.14       80.88      7.54 o 
  -5  17   4      110.47       87.22      4.23 o 
  -4  17   4        0.38        3.64      2.76 o 
  -3  17   4      191.73      167.03      8.57 o 
  -2  17   4        0.38        1.32      3.25 o 
  -1  17   4       19.24       22.23      3.65 o 
   0  17   4        1.60        4.48      2.65 o 
   1  17   4       74.63       81.61      6.42 o 
   2  17   4       59.63       54.85      4.72 o 
   3  17   4       43.87       47.87      5.54 o 
   4  17   4        0.03       -0.90      3.60 o 
   5  17   4        0.83       17.13      4.91 o 
   6  17   4       10.60        8.58      8.14 o 
   7  17   4      189.56      265.00     21.15 o 
  -9  18   4       10.37       19.76      6.82 o 
  -8  18   4        5.39        0.93      5.10 o 
  -7  18   4        0.53        2.76      3.60 o 
  -6  18   4       64.01       86.46      5.61 o 
  -5  18   4      195.50      188.44      8.59 o 
  -4  18   4        0.00        4.85      2.89 o 
  -3  18   4       37.42       36.67      4.42 o 
  -2  18   4      126.78      114.50      5.86 o 
  -1  18   4       64.54       65.27      4.90 o 
   0  18   4       59.25       42.45      5.00 o 
   1  18   4      417.19      414.07      9.01 o 
   2  18   4       70.70       74.23      5.22 o 
   3  18   4       11.11       13.38      3.69 o 
   4  18   4       23.72       17.54      4.46 o 
   5  18   4       13.90       13.50      4.31 o 
   6  18   4        1.08        5.34      7.72 o 
   7  18   4        4.77       -7.38      7.38 o 
  -9  19   4        0.68       -0.03      6.22 o 
  -8  19   4       57.66       68.55      9.21 o 
  -7  19   4       28.27       32.98      5.39 o 
  -6  19   4       13.58        9.12      5.51 o 
  -5  19   4       52.07       56.53      4.82 o 
  -4  19   4      246.72      230.25      8.16 o 
  -3  19   4       31.08       36.92      6.70 o 
  -2  19   4      413.59      367.61      9.83 o 
  -1  19   4        4.76        1.19      3.30 o 
   0  19   4        0.21       -0.70      2.66 o 
   1  19   4        7.14        2.54      2.87 o 
   2  19   4      117.50      117.58      5.51 o 
   3  19   4       25.38       28.21      4.38 o 
   4  19   4       49.64       41.93      5.11 o 
   5  19   4       35.73       28.09      7.16 o 
   6  19   4       64.62       97.18     13.35 o 
   7  19   4        0.04        4.29      8.67 o 
  -8  20   4        6.44        1.07      5.30 o 
  -7  20   4        5.68        1.07      4.80 o 
  -6  20   4       53.59       61.61      5.23 o 
  -5  20   4        0.28       -3.28      3.28 o 
  -4  20   4       66.46       62.90      5.33 o 
  -3  20   4      168.36      150.26      6.77 o 
  -2  20   4       28.25       41.00      8.06 o 
  -1  20   4      350.45      298.63     10.81 o 
   0  20   4        0.74        2.75      2.78 o 
   1  20   4      969.28      898.36     14.25 o 
   2  20   4      357.83      307.99     10.79 o 
   3  20   4       16.73       23.52      4.31 o 
   4  20   4        0.20       -1.53      3.70 o 
   5  20   4        6.93        8.46      6.27 o 
   6  20   4        0.20       -2.61      7.21 o 
  -8  21   4        1.58        7.69      5.66 o 
  -7  21   4        0.60       -4.06      4.06 o 
  -6  21   4       26.75       23.31      5.95 o 
  -5  21   4       18.01       12.49      4.16 o 
  -4  21   4      233.08      238.04      8.53 o 
  -3  21   4       88.40       73.02      5.50 o 
  -2  21   4        0.08       -0.99      3.50 o 
  -1  21   4       58.23       64.58      5.30 o 
   0  21   4      387.70      379.10      8.98 o 
   1  21   4      200.98      188.81      6.74 o 
   2  21   4        0.19       -1.81      2.84 o 
   3  21   4        1.07       -0.62      3.57 o 
   4  21   4       28.71       44.58      5.52 o 
   5  21   4        0.98        7.02      9.61 o 
   6  21   4       30.14       37.16     10.82 o 
  -8  22   4       79.85       53.88     12.06 o 
  -7  22   4      136.59      148.96     11.04 o 
  -6  22   4       37.74       39.98     24.25 o 
  -5  22   4       38.63       42.34      5.26 o 
  -4  22   4        1.94        2.21      3.90 o 
  -3  22   4      193.41      182.57      7.75 o 
  -2  22   4      153.80      136.10      7.07 o 
  -1  22   4        0.27        1.55      3.39 o 
   0  22   4       70.71       77.86      4.86 o 
   1  22   4        3.64        0.35      2.97 o 
   2  22   4        5.87        3.48      3.09 o 
   3  22   4       17.99       28.86      4.63 o 
   4  22   4       31.02       19.39     12.51 o 
   5  22   4       42.58       29.48      7.80 o 
   6  22   4        4.26        1.29      8.02 o 
  -8  23   4       26.54       34.82     10.45 o 
  -7  23   4        8.92        3.81      6.15 o 
  -6  23   4      102.45      129.12     10.14 o 
  -5  23   4       17.17       20.15      5.34 o 
  -4  23   4        4.68       12.87      4.20 o 
  -3  23   4        0.00       -2.08      3.44 o 
  -2  23   4       69.19       73.99      5.82 o 
  -1  23   4        4.77        3.55      3.77 o 
   0  23   4        0.13        2.51      3.04 o 
   1  23   4        3.11        0.53      2.94 o 
   2  23   4        2.90        0.06      3.08 o 
   3  23   4       15.19       17.18      3.94 o 
   4  23   4       75.57       68.62      8.92 o 
   5  23   4      121.22      144.49     16.19 o 
   6  23   4        0.00        0.78      8.33 o 
  -7  24   4       15.14       28.53      7.40 o 
  -6  24   4       40.80       18.83      6.56 o 
  -5  24   4       24.70       30.43      6.62 o 
  -4  24   4       65.54       70.35      5.90 o 
  -3  24   4        4.02       -1.56      3.73 o 
  -2  24   4       15.64       15.34      4.70 o 
  -1  24   4       19.37       19.22      3.85 o 
   0  24   4        0.49        1.04      3.04 o 
   1  24   4       12.73       11.19      3.56 o 
   2  24   4      171.15      169.66     10.25 o 
   3  24   4       24.21       26.83      4.66 o 
   4  24   4       18.25       14.88      7.04 o 
   5  24   4       56.20       68.97      9.43 o 
  -7  25   4       44.74       38.63     10.27 o 
  -6  25   4        5.89        5.31      5.70 o 
  -5  25   4        3.27       -0.04      5.55 o 
  -4  25   4       27.60       25.86      4.89 o 
  -3  25   4       32.56       36.28      5.23 o 
  -2  25   4      373.06      381.17     18.17 o 
  -1  25   4       69.37       64.12      4.93 o 
   0  25   4       72.16       63.36      5.33 o 
   1  25   4       49.44       47.83      4.55 o 
   2  25   4       20.95       26.45      4.76 o 
   3  25   4        8.88       11.03      4.77 o 
   4  25   4      130.76      150.55     12.18 o 
   5  25   4       19.89       27.83      8.07 o 
  -6  26   4       10.75       13.50      9.31 o 
  -5  26   4        3.99       -5.26      5.26 o 
  -4  26   4       59.16       67.73      8.73 o 
  -3  26   4       87.60       94.42      6.64 o 
  -2  26   4        1.27        3.85      3.91 o 
  -1  26   4      152.18      159.36      8.01 o 
   0  26   4        3.82        4.22      3.30 o 
   1  26   4       21.65       16.89      4.29 o 
   2  26   4       38.34       36.88      5.64 o 
   3  26   4        1.28        1.28      4.66 o 
   4  26   4        9.47       13.82      6.24 o 
  -6  27   4        4.00       -1.45      8.78 o 
  -5  27   4        0.32        2.16      9.30 o 
  -4  27   4       10.69        8.18      5.12 o 
  -3  27   4       10.92        4.29      4.63 o 
  -2  27   4        2.44        7.92      7.71 o 
  -1  27   4        5.35        1.20      3.66 o 
   0  27   4       69.26       66.14      5.84 o 
   1  27   4       16.79       32.39      4.95 o 
   2  27   4       76.88       73.66      6.13 o 
   3  27   4        0.48       -4.02      4.02 o 
   4  27   4        1.97        3.98      4.76 o 
  -5  28   4      192.97      191.76     15.80 o 
  -4  28   4       16.44       35.06      6.50 o 
  -3  28   4       21.04       38.52      6.52 o 
  -2  28   4        0.22        5.53      5.18 o 
  -1  28   4        0.01        2.82      6.14 o 
   0  28   4        1.39       -0.24      3.64 o 
   1  28   4       16.94       22.15      5.43 o 
   2  28   4        1.27        1.05      3.96 o 
   3  28   4       18.08       18.48      5.64 o 
  -5  29   4        1.10        3.94      6.09 o 
  -4  29   4       50.45       51.90      7.18 o 
  -3  29   4       43.29       44.12     11.53 o 
  -2  29   4       20.29        9.29      5.73 o 
  -1  29   4       16.47       12.37      4.35 o 
   0  29   4        0.27        1.64      4.20 o 
   1  29   4       26.37       29.83      5.26 o 
   2  29   4       62.00       64.92      6.76 o 
   3  29   4        0.11        1.03      5.81 o 
  -4  30   4       11.75       11.91      5.91 o 
  -3  30   4        1.81        2.77      6.25 o 
  -2  30   4       44.44       57.86      6.09 o 
  -1  30   4       98.07      117.94      7.44 o 
   0  30   4        0.30       -1.12      3.89 o 
   1  30   4        9.15       14.55      4.62 o 
   2  30   4       24.11       34.78      6.64 o 
  -3  31   4        4.42       11.80      5.73 o 
  -2  31   4        0.03       -0.91      4.15 o 
  -1  31   4       48.31       64.13      7.27 o 
   0  31   4        6.51        2.89      5.43 o 
   1  31   4       22.52       35.06      6.97 o 
  -1  32   4       28.88       32.79      6.85 o 
  -9   0   5      457.77      454.63     22.89 o 
  -7   0   5      906.10      890.98     47.29 o 
  -5   0   5     1088.83     1098.90     18.07 o 
  -3   0   5      149.38      146.39     16.08 o 
  -1   0   5      566.48      530.26      8.14 o 
   1   0   5       44.24       47.35      2.81 o 
   3   0   5        9.91        5.39      4.56 o 
   5   0   5      549.63      478.71     15.87 o 
 -10   1   5        9.03        3.54     14.71 o 
  -9   1   5       18.68       21.73      4.71 o 
  -8   1   5      133.86      134.92      6.76 o 
  -7   1   5        2.14        2.76      3.27 o 
  -6   1   5      237.00      233.27      5.70 o 
  -5   1   5      721.15      736.67     11.39 o 
  -4   1   5      150.72      141.69      5.17 o 
  -3   1   5     1046.02     1075.77     12.98 o 
  -2   1   5      477.98      474.16      6.38 o 
  -1   1   5      400.68      411.51      4.90 o 
   0   1   5      535.42      546.66      5.86 o 
   1   1   5       81.36       90.51      2.58 o 
   2   1   5      332.99      333.59      5.43 o 
   3   1   5        0.65        0.02      2.21 o 
   4   1   5      895.07      811.91     12.58 o 
   5   1   5        6.35        7.19      2.62 o 
   6   1   5      150.48      150.85      6.77 o 
   7   1   5        0.00       -4.18      4.18 o 
 -10   2   5        0.75       -4.93      7.83 o 
  -9   2   5       44.77       53.24      6.93 o 
  -8   2   5       63.47       76.55      5.75 o 
  -7   2   5        1.60        2.04      3.15 o 
  -6   2   5      514.87      507.61      8.24 o 
  -5   2   5        0.00       -0.31      2.09 o 
  -4   2   5      477.19      537.37      8.50 o 
  -3   2   5      658.39      707.54      8.69 o 
  -2   2   5      175.37      173.68      4.27 o 
  -1   2   5       89.25       99.32      2.56 o 
   0   2   5       78.76       92.81      2.41 o 
   1   2   5        8.12        9.47      1.49 o 
   2   2   5        0.21        1.07      1.49 o 
   3   2   5      207.79      194.38      5.43 o 
   4   2   5      939.58      861.29     11.36 o 
   5   2   5        8.87        4.91      2.78 o 
   6   2   5       50.10       60.62      6.14 o 
   7   2   5        6.34        9.22      4.53 o 
 -10   3   5        2.70        5.54      7.74 o 
  -9   3   5      220.11      217.48     11.10 o 
  -8   3   5        7.13        4.72      3.78 o 
  -7   3   5        2.35        1.49      3.21 o 
  -6   3   5        2.94        1.70      2.39 o 
  -5   3   5       15.35       16.21      2.42 o 
  -4   3   5       21.17       20.34      2.24 o 
  -3   3   5      602.71      647.37      9.81 o 
  -2   3   5      150.51      166.06      3.79 o 
  -1   3   5       78.54       92.11      2.32 o 
   0   3   5       19.19       21.19      1.95 o 
   1   3   5      272.15      266.95      4.29 o 
   2   3   5      193.12      161.67      4.13 o 
   3   3   5      594.42      538.55      8.96 o 
   4   3   5       35.94       42.13      2.77 o 
   5   3   5        0.07       -2.97      2.97 o 
   6   3   5        8.84        4.83      5.34 o 
   7   3   5        4.92        6.14      7.23 o 
 -10   4   5       60.79       70.43      9.18 o 
  -9   4   5       83.94       93.28      6.50 o 
  -8   4   5        0.70        5.15      3.61 o 
  -7   4   5       10.99       10.69      3.58 o 
  -6   4   5       25.93       28.20      3.02 o 
  -5   4   5       59.08       64.98      3.33 o 
  -4   4   5       66.53       57.24      2.96 o 
  -3   4   5       69.04       73.18      2.94 o 
  -2   4   5      792.43      785.86      8.96 o 
  -1   4   5      494.16      496.68      5.92 o 
   0   4   5       41.30       46.52      1.94 o 
   1   4   5      516.45      554.09      6.09 o 
   2   4   5       73.78       66.16      2.99 o 
   3   4   5       28.40       29.62      2.51 o 
   4   4   5       42.18       51.56      3.11 o 
   5   4   5        0.01        2.32      4.28 o 
   6   4   5        1.81        5.47      5.14 o 
   7   4   5        0.09        7.65      5.90 o 
 -10   5   5       75.24       78.07      9.40 o 
  -9   5   5        0.25       -0.68      3.84 o 
  -8   5   5        0.15        2.33      3.50 o 
  -7   5   5        9.56        6.07      3.38 o 
  -6   5   5        2.99        3.34      2.47 o 
  -5   5   5      623.24      607.00     16.15 o 
  -4   5   5       30.97       24.03      2.40 o 
  -3   5   5      799.88      829.83      9.75 o 
  -2   5   5      236.39      230.94      3.85 o 
  -1   5   5        6.90        4.33      1.06 o 
   0   5   5      590.98      576.16      5.36 o 
   1   5   5      158.73      169.99      2.83 o 
   2   5   5       96.90       97.01      4.12 o 
   3   5   5      167.42      164.32      4.41 o 
   4   5   5      237.22      217.30      8.24 o 
   5   5   5        3.40        3.01      7.74 o 
   6   5   5       16.41       14.88      5.95 o 
   7   5   5       89.64      111.54     15.28 o 
   8   5   5        7.45       -3.02      7.87 o 
 -10   6   5      111.39      103.50     19.03 o 
  -9   6   5       68.14       80.38      7.24 o 
  -8   6   5       71.37       61.43      5.56 o 
  -7   6   5       25.15       25.73      4.81 o 
  -6   6   5      651.03      639.74      9.62 o 
  -5   6   5      460.06      466.99      8.45 o 
  -4   6   5       22.63       29.60      2.56 o 
  -3   6   5       35.89       42.67      2.52 o 
  -2   6   5      473.42      510.98      5.50 o 
  -1   6   5      293.70      288.11      6.14 o 
   0   6   5      242.78      272.08      4.10 o 
   1   6   5     1364.91     1329.06     12.61 o 
   2   6   5      561.25      507.96      7.45 o 
   3   6   5        2.46        2.43      1.92 o 
   4   6   5       27.33       25.29      3.47 o 
   5   6   5       59.32       64.97      7.41 o 
   6   6   5        4.26        1.22      5.02 o 
   7   6   5        1.40       -4.17      5.37 o 
   8   6   5       72.14       67.23     13.04 o 
 -10   7   5        0.33       -4.42      5.37 o 
  -9   7   5        8.64       16.55      4.96 o 
  -8   7   5       80.80       78.50      5.70 o 
  -7   7   5       81.38       89.46      5.51 o 
  -6   7   5      222.01      226.58      5.78 o 
  -5   7   5       54.38       49.09      3.41 o 
  -4   7   5      442.12      481.02      7.70 o 
  -3   7   5      211.63      199.75      4.74 o 
  -2   7   5     1778.22     1828.06     16.32 o 
  -1   7   5        2.19        3.12      1.41 o 
   0   7   5      556.33      561.54      7.64 o 
   1   7   5      726.15      765.14      8.35 o 
   2   7   5       15.98       13.86      2.55 o 
   3   7   5      980.09      900.17     11.22 o 
   4   7   5       25.47       28.24      4.74 o 
   5   7   5        0.14       -1.02      7.47 o 
   6   7   5        6.85       15.02      5.82 o 
   7   7   5       86.05       87.26     13.21 o 
   8   7   5        1.95       -2.22      7.63 o 
 -10   8   5       37.73       35.30      8.01 o 
  -9   8   5      130.68      148.40      8.96 o 
  -8   8   5        0.66        1.68      3.53 o 
  -7   8   5      179.40      171.27      6.99 o 
  -6   8   5      208.45      190.42      5.03 o 
  -5   8   5        2.34        2.47      2.28 o 
  -4   8   5       40.63       45.88      2.94 o 
  -3   8   5       90.34       88.73      3.26 o 
  -2   8   5       75.55       88.54      2.11 o 
  -1   8   5       70.57       76.54      2.68 o 
   0   8   5      172.06      160.07      4.08 o 
   1   8   5      116.25      108.97      3.73 o 
   2   8   5      168.34      159.05      4.84 o 
   3   8   5       23.46       25.31      3.09 o 
   4   8   5        5.35        1.12      5.84 o 
   5   8   5       16.47       26.92      6.31 o 
   6   8   5        0.81       -2.40      7.75 o 
   7   8   5       53.56       53.07     11.57 o 
 -10   9   5       19.14       30.98      7.66 o 
  -9   9   5       26.67       24.46      5.41 o 
  -8   9   5        3.72        2.21      3.57 o 
  -7   9   5       52.80       55.03      4.88 o 
  -6   9   5       10.09       11.36      2.82 o 
  -5   9   5       78.15       81.01      3.45 o 
  -4   9   5       44.38       45.80      2.94 o 
  -3   9   5     1041.41     1089.16     12.10 o 
  -2   9   5     1321.55     1275.78     13.02 o 
  -1   9   5       45.66       38.08      3.22 o 
   0   9   5      232.65      251.38      4.75 o 
   1   9   5       57.25       52.59      3.16 o 
   2   9   5      143.29      152.52      5.54 o 
   3   9   5      131.46      111.51      4.53 o 
   4   9   5      107.66      108.67      5.89 o 
   5   9   5        1.27        4.71      5.01 o 
   6   9   5       34.34       36.41     16.42 o 
   7   9   5        0.24       -3.41      7.51 o 
 -10  10   5       61.17       60.66      8.88 o 
  -9  10   5       18.57       30.00      7.66 o 
  -8  10   5        6.28        6.70      3.82 o 
  -7  10   5        1.00        0.18      3.30 o 
  -6  10   5        0.69        6.28      2.55 o 
  -5  10   5       15.24       20.48      2.47 o 
  -4  10   5      130.30      120.47      3.89 o 
  -3  10   5        0.00       -1.69      1.69 o 
  -2  10   5      287.18      291.05      5.04 o 
  -1  10   5       30.69       28.61      2.98 o 
   0  10   5      179.44      191.24      5.14 o 
   1  10   5      713.51      686.12     11.24 o 
   2  10   5     1261.15     1169.16     19.73 o 
   3  10   5       64.14       61.67      4.51 o 
   4  10   5      422.93      400.94     10.74 o 
   5  10   5       19.77       23.13      8.98 o 
   6  10   5        7.03        4.24      5.43 o 
   7  10   5        0.05       -1.10      7.24 o 
 -10  11   5        0.06       -5.02      5.96 o 
  -9  11   5      184.33      206.22     12.77 o 
  -8  11   5       41.84       47.74      6.01 o 
  -7  11   5      245.83      246.80      7.32 o 
  -6  11   5      155.55      167.75      8.55 o 
  -5  11   5       54.08       54.76      3.47 o 
  -4  11   5      130.49      133.22      4.08 o 
  -3  11   5        8.32        9.44      2.02 o 
  -2  11   5      196.13      227.27      6.11 o 
  -1  11   5      145.60      130.69      4.99 o 
   0  11   5      434.60      436.54      7.68 o 
   1  11   5      273.27      254.86      6.11 o 
   2  11   5      223.15      216.65      7.30 o 
   3  11   5      252.13      238.05      7.82 o 
   4  11   5        1.66       -1.70      3.33 o 
   5  11   5        1.74        1.76      4.98 o 
   6  11   5       23.11       12.85      6.25 o 
   7  11   5       13.90       11.31      9.02 o 
 -10  12   5        1.84        0.47      5.99 o 
  -9  12   5        9.81       19.60      5.52 o 
  -8  12   5       37.99       41.84      4.99 o 
  -7  12   5       20.43       26.73      3.77 o 
  -6  12   5       48.71       47.04      4.88 o 
  -5  12   5      709.29      690.33     11.10 o 
  -4  12   5       35.79       32.62      2.71 o 
  -3  12   5        1.20        0.57      2.11 o 
  -2  12   5      307.32      282.30      6.96 o 
  -1  12   5      439.48      431.87      8.49 o 
   0  12   5      588.22      600.25      9.30 o 
   1  12   5       14.14       14.33      2.63 o 
   2  12   5      220.81      215.61      7.38 o 
   3  12   5      174.11      165.45      8.08 o 
   4  12   5       98.65      111.51      7.19 o 
   5  12   5        0.00        5.57      5.32 o 
   6  12   5       19.99       20.88      6.69 o 
   7  12   5        1.58       21.32      9.48 o 
 -10  13   5        8.32       11.72      9.33 o 
  -9  13   5       12.65       18.14      6.67 o 
  -8  13   5        2.59        1.47      4.18 o 
  -7  13   5       12.27       14.38      3.45 o 
  -6  13   5      195.24      187.90      6.34 o 
  -5  13   5       79.15       78.96      4.34 o 
  -4  13   5      127.73      134.21      4.63 o 
  -3  13   5      101.30      108.81      4.84 o 
  -2  13   5      108.09       94.22      4.50 o 
  -1  13   5      154.23      143.75      5.51 o 
   0  13   5       34.46       37.53      3.11 o 
   1  13   5       71.11       63.33      4.57 o 
   2  13   5       20.17       28.58      3.98 o 
   3  13   5       64.17       45.89      6.36 o 
   4  13   5       35.88       41.49      4.85 o 
   5  13   5        6.25       10.32      6.05 o 
   6  13   5        1.87       17.08      8.58 o 
   7  13   5        1.19       -6.82      6.82 o 
  -9  14   5       11.66        3.88      9.70 o 
  -8  14   5       54.51       53.96      6.13 o 
  -7  14   5        2.29        2.55      3.07 o 
  -6  14   5      136.53      134.08      5.66 o 
  -5  14   5       65.19       66.55      4.73 o 
  -4  14   5      795.29      774.29     11.98 o 
  -3  14   5        3.54        3.39      3.22 o 
  -2  14   5      248.30      237.75      7.40 o 
  -1  14   5       31.05       28.50      3.83 o 
   0  14   5      112.48      109.68      4.77 o 
   1  14   5      173.60      174.46      7.10 o 
   2  14   5      410.60      377.00      9.65 o 
   3  14   5      133.42      120.21      7.37 o 
   4  14   5        9.16        8.21      3.77 o 
   5  14   5        4.95        8.34      9.24 o 
   6  14   5        2.62        0.58      7.51 o 
   7  14   5        0.25       13.43      9.26 o 
  -9  15   5        0.63       -5.19      5.25 o 
  -8  15   5       10.84        6.05      5.30 o 
  -7  15   5       69.31       85.44      5.93 o 
  -6  15   5       22.21       15.76      3.81 o 
  -5  15   5      261.31      222.12     12.52 o 
  -4  15   5       13.33        6.16      3.42 o 
  -3  15   5        0.40       -3.21      3.21 o 
  -2  15   5        0.48        0.40      3.32 o 
  -1  15   5        5.56        8.44      3.25 o 
   0  15   5      182.03      188.53      6.21 o 
   1  15   5     1194.48     1115.82     15.64 o 
   2  15   5        1.76        1.16      3.40 o 
   3  15   5      128.79      130.66      7.72 o 
   4  15   5        0.87        0.17      4.65 o 
   5  15   5        0.66        4.02      5.30 o 
   6  15   5       47.54       41.50     10.94 o 
   7  15   5       12.61       14.30      9.48 o 
  -9  16   5        6.01       -5.36      5.36 o 
  -8  16   5       81.79       73.18      8.45 o 
  -7  16   5       25.32       26.61      4.40 o 
  -6  16   5       86.61       99.62      5.88 o 
  -5  16   5      286.04      263.67      8.59 o 
  -4  16   5      135.29      125.47      6.21 o 
  -3  16   5      595.80      561.47     11.82 o 
  -2  16   5        9.10        3.10      3.25 o 
  -1  16   5        4.61       10.78      3.47 o 
   0  16   5       76.76       79.82      6.01 o 
   1  16   5      110.99      103.88      5.12 o 
   2  16   5        0.08       -2.16      2.58 o 
   3  16   5        0.62       -1.48      3.83 o 
   4  16   5      119.95      120.85      7.09 o 
   5  16   5      121.79      123.86     10.58 o 
   6  16   5        8.67       -6.07      7.09 o 
  -9  17   5       14.03        8.39      8.87 o 
  -8  17   5        4.78        2.12      6.38 o 
  -7  17   5        6.04        7.06      6.93 o 
  -6  17   5       36.48       35.07      8.99 o 
  -5  17   5        8.40       15.43      4.02 o 
  -4  17   5        4.45        4.46      4.12 o 
  -3  17   5      155.29      141.43      8.10 o 
  -2  17   5      277.46      269.27      8.44 o 
  -1  17   5        0.13       -0.64      3.08 o 
   0  17   5       69.25       67.32      4.47 o 
   1  17   5        1.93        2.42      2.93 o 
   2  17   5        8.34        4.01      3.02 o 
   3  17   5        2.75        5.78      3.55 o 
   4  17   5        9.82        3.18      4.02 o 
   5  17   5        0.24       -6.34      6.34 o 
   6  17   5        8.71        9.80      8.94 o 
  -9  18   5        9.32       10.15      6.55 o 
  -8  18   5        0.51        0.93      5.00 o 
  -7  18   5        0.06       -3.43      6.77 o 
  -6  18   5       80.06       71.16      6.95 o 
  -5  18   5      191.38      173.35     11.11 o 
  -4  18   5        8.66        5.27      3.70 o 
  -3  18   5      115.79      106.74      6.13 o 
  -2  18   5      123.75      102.89      7.70 o 
  -1  18   5        3.42        3.37      3.87 o 
   0  18   5       49.83       44.89      3.96 o 
   1  18   5       60.03       63.04      4.48 o 
   2  18   5       17.29       16.08      3.39 o 
   3  18   5       66.10       75.76      5.76 o 
   4  18   5       12.90        7.13      5.54 o 
   5  18   5       52.75       51.29     10.89 o 
   6  18   5        0.35        1.17      7.90 o 
  -8  19   5       15.96       20.32      9.24 o 
  -7  19   5      164.06      192.76     11.79 o 
  -6  19   5      101.43      119.39      8.58 o 
  -5  19   5      157.15      146.82      7.19 o 
  -4  19   5       32.32       28.57      4.39 o 
  -3  19   5       97.00       94.79      6.15 o 
  -2  19   5        0.33       -1.39      3.35 o 
  -1  19   5       72.60       63.55      6.81 o 
   0  19   5      139.27      124.68      5.54 o 
   1  19   5       45.90       47.12      4.21 o 
   2  19   5      124.27      123.12      5.79 o 
   3  19   5        1.86        4.06      3.58 o 
   4  19   5        2.32        1.63      4.76 o 
   5  19   5       19.19       16.98      9.04 o 
   6  19   5        1.65       -0.85      8.04 o 
  -8  20   5        0.66       -2.36      8.07 o 
  -7  20   5        9.95       11.26      5.96 o 
  -6  20   5        0.98        7.52      4.65 o 
  -5  20   5        0.07       -3.86      5.34 o 
  -4  20   5       20.77       11.22      4.22 o 
  -3  20   5        9.54        4.51      3.79 o 
  -2  20   5        0.09        1.34      3.43 o 
  -1  20   5       25.48       24.63      4.42 o 
   0  20   5      178.07      165.39      8.67 o 
   1  20   5       30.28       37.56      4.01 o 
   2  20   5        8.64        7.35      3.30 o 
   3  20   5       48.39       64.38      6.36 o 
   4  20   5       47.66       52.32     20.94 o 
   5  20   5        1.47       -0.10      7.24 o 
   6  20   5       48.45       57.29     12.52 o 
  -8  21   5       13.36        7.46      9.09 o 
  -7  21   5      173.02      203.55     12.61 o 
  -6  21   5      310.83      317.75     15.56 o 
  -5  21   5      154.82      152.59      7.53 o 
  -4  21   5       12.35       12.83      4.28 o 
  -3  21   5        0.42       -5.06      5.06 o 
  -2  21   5        7.06        4.19      3.72 o 
  -1  21   5      130.64      121.27      5.74 o 
   0  21   5       26.34       26.79      4.15 o 
   1  21   5       96.94       89.24      5.53 o 
   2  21   5        0.25        6.39      3.17 o 
   3  21   5       85.83       96.66      5.72 o 
   4  21   5        6.06       -1.15      9.94 o 
   5  21   5        4.63       -4.26      6.41 o 
  -8  22   5       80.32       89.60     14.30 o 
  -7  22   5       32.44       37.85      8.04 o 
  -6  22   5       75.36       86.69     13.39 o 
  -5  22   5        5.34        6.50      4.46 o 
  -4  22   5       74.83       75.69      5.99 o 
  -3  22   5        2.22        2.75      3.68 o 
  -2  22   5       10.81        6.55      4.08 o 
  -1  22   5        3.46        3.51      3.25 o 
   0  22   5       11.08        3.76      4.07 o 
   1  22   5        0.99        2.55      3.08 o 
   2  22   5        8.81        8.00      3.42 o 
   3  22   5       35.81       42.76      6.05 o 
   4  22   5        1.06        7.15      6.84 o 
   5  22   5        2.67       -0.61      7.92 o 
  -7  23   5        5.66       -1.21      6.24 o 
  -6  23   5       32.58       34.83      8.72 o 
  -5  23   5       40.95       42.03      6.35 o 
  -4  23   5       76.07       74.53      6.18 o 
  -3  23   5       29.74       27.06      5.05 o 
  -2  23   5      108.08       95.73      6.92 o 
  -1  23   5        1.64       -2.95      2.95 o 
   0  23   5      111.43      102.35      5.59 o 
   1  23   5      127.93      112.71      5.96 o 
   2  23   5       23.58       35.89      4.83 o 
   3  23   5        5.01        4.12      4.52 o 
   4  23   5        4.52       -3.82     11.77 o 
   5  23   5        2.50        8.24      8.92 o 
  -7  24   5       41.53       49.63      8.45 o 
  -6  24   5       64.27       66.56      8.81 o 
  -5  24   5       10.04        9.92      5.27 o 
  -4  24   5        5.71        6.40      4.76 o 
  -3  24   5       73.43       71.03      6.05 o 
  -2  24   5        6.65        7.52      3.90 o 
  -1  24   5       16.02        6.81      3.32 o 
   0  24   5       63.28       52.39      5.54 o 
   1  24   5       15.75       17.20      3.86 o 
   2  24   5        2.41        2.56      3.76 o 
   3  24   5        0.35       -1.05      3.84 o 
   4  24   5       36.62       38.33      6.56 o 
  -6  25   5      150.31      158.60     11.83 o 
  -5  25   5        3.36        7.62      5.68 o 
  -4  25   5       29.77       23.83      5.85 o 
  -3  25   5        0.77       -5.03      9.36 o 
  -2  25   5       19.13       21.36      4.77 o 
  -1  25   5       45.99       43.20      5.58 o 
   0  25   5        4.62        0.56      3.65 o 
   1  25   5        7.79        9.76      5.15 o 
   2  25   5       36.65       46.23      5.51 o 
   3  25   5       28.77       32.80      6.24 o 
   4  25   5        0.83       -0.79      4.79 o 
  -6  26   5      125.65      119.55     10.71 o 
  -5  26   5       28.69       31.69     20.69 o 
  -4  26   5        0.57       -3.31      7.79 o 
  -3  26   5        1.51       -2.42      4.41 o 
  -2  26   5       97.99      110.71      8.42 o 
  -1  26   5       55.70       47.54      5.50 o 
   0  26   5       15.36       22.53      4.66 o 
   1  26   5       23.81       30.89      4.88 o 
   2  26   5       23.22       31.45      5.26 o 
   3  26   5       34.27       46.37      6.90 o 
   4  26   5       32.66       51.27     11.68 o 
  -6  27   5       18.81       14.46      6.97 o 
  -5  27   5        0.03       -2.01      5.83 o 
  -4  27   5        1.34        4.31      5.11 o 
  -3  27   5        8.64       10.35      7.96 o 
  -2  27   5       91.03      104.28      8.55 o 
  -1  27   5       28.75       34.53      5.15 o 
   0  27   5        9.39       12.35      4.61 o 
   1  27   5       13.21       10.20      4.48 o 
   2  27   5       34.76       44.13      5.69 o 
   3  27   5        0.94       -4.93      4.93 o 
  -5  28   5        0.01        0.60      6.06 o 
  -4  28   5        5.00        7.17      5.58 o 
  -3  28   5       25.58       24.86      6.30 o 
  -2  28   5        8.07        4.24      5.55 o 
  -1  28   5       27.87       18.63      4.74 o 
   0  28   5        6.48        5.78      4.20 o 
   1  28   5        5.05        8.05      4.49 o 
   2  28   5       62.64       58.81      6.26 o 
  -4  29   5       12.26       11.45      7.53 o 
  -3  29   5        3.28       14.56      5.74 o 
  -2  29   5       23.68       23.71      5.16 o 
  -1  29   5        0.23       -3.04      3.92 o 
   0  29   5        8.76        6.05      7.29 o 
   1  29   5       20.66       28.32      5.36 o 
   2  29   5       14.41       16.54      7.04 o 
  -3  30   5       51.93       56.52      7.44 o 
  -2  30   5        9.53       16.80      4.96 o 
  -1  30   5       55.01       59.18      6.13 o 
   0  30   5       78.74       84.29      7.03 o 
   1  30   5       55.10       53.67     15.08 o 
 -10   0   6        0.07        5.46      7.85 o 
  -8   0   6       40.03       28.26      6.40 o 
  -6   0   6      299.97      284.40      9.18 o 
  -4   0   6      514.77      525.34     13.94 o 
  -2   0   6       16.51       19.41      2.85 o 
   0   0   6      176.54      165.17      6.50 o 
   2   0   6        9.33        1.62      3.12 o 
   4   0   6        6.68        6.77      4.14 o 
   6   0   6       26.03       22.20      9.11 o 
 -10   1   6        7.11        5.12      6.12 o 
  -9   1   6       17.27       18.36      4.56 o 
  -8   1   6        8.03        2.68      3.67 o 
  -7   1   6      113.25      101.72      5.76 o 
  -6   1   6      146.74      137.41      5.73 o 
  -5   1   6       77.12       81.38      3.74 o 
  -4   1   6       68.60       66.89      3.23 o 
  -3   1   6      302.54      322.06      5.72 o 
  -2   1   6       41.61       46.52      2.46 o 
  -1   1   6       47.03       59.40      2.37 o 
   0   1   6      206.37      228.54      3.86 o 
   1   1   6        1.26       -0.10      1.40 o 
   2   1   6       73.57       79.25      3.28 o 
   3   1   6       12.99        9.45      2.44 o 
   4   1   6        7.49        4.64      3.24 o 
   5   1   6       34.58       35.00      7.64 o 
   6   1   6        7.52        3.53      5.42 o 
   7   1   6        0.21       -6.65      7.87 o 
 -10   2   6        0.00        7.57      6.34 o 
  -9   2   6       33.87       35.34      6.75 o 
  -8   2   6        0.77        0.20      3.48 o 
  -7   2   6        0.30       -3.12      3.12 o 
  -6   2   6      206.53      199.77      6.61 o 
  -5   2   6        5.42        5.10      2.29 o 
  -4   2   6      572.69      584.45      8.37 o 
  -3   2   6        6.31        3.48      1.58 o 
  -2   2   6     1342.73     1364.81     12.76 o 
  -1   2   6        0.38       -1.29      1.29 o 
   0   2   6       14.08       15.05      1.86 o 
   1   2   6      349.13      340.74      4.60 o 
   2   2   6       61.64       63.88      3.07 o 
   3   2   6        8.59       10.68      2.40 o 
   4   2   6        0.52       -2.88      4.00 o 
   5   2   6        7.43        5.10      3.99 o 
   6   2   6        6.53       13.08      5.77 o 
   7   2   6       29.25       26.46      9.84 o 
 -10   3   6       13.36        2.30      6.03 o 
  -9   3   6       38.98       38.06      6.64 o 
  -8   3   6      125.00      130.01      6.81 o 
  -7   3   6       71.94       74.11      5.17 o 
  -6   3   6      128.98      124.35      5.07 o 
  -5   3   6      121.73      119.23      4.82 o 
  -4   3   6      112.08      123.78      4.11 o 
  -3   3   6      272.37      255.44      5.09 o 
  -2   3   6       13.51       13.54      1.90 o 
  -1   3   6     2131.39     2211.14     17.53 o 
   0   3   6        0.32       -1.22      1.22 o 
   1   3   6       24.53       36.13      2.05 o 
   2   3   6       45.35       63.23      4.11 o 
   3   3   6        1.22        5.60      2.89 o 
   4   3   6      145.14      129.25      5.98 o 
   5   3   6       18.71       31.53      4.89 o 
   6   3   6       44.47       61.68     16.08 o 
   7   3   6        6.60       -7.24      7.24 o 
 -10   4   6       36.65       33.95      7.56 o 
  -9   4   6       21.62       27.89      7.85 o 
  -8   4   6        8.77       12.21      3.99 o 
  -7   4   6       87.41       95.47      5.73 o 
  -6   4   6       90.65       92.39      4.19 o 
  -5   4   6      314.06      305.42      7.32 o 
  -4   4   6      201.71      207.96      5.05 o 
  -3   4   6        0.08       -0.69      1.80 o 
  -2   4   6      519.57      517.23      6.41 o 
  -1   4   6      294.31      276.88      4.35 o 
   0   4   6      116.52      120.22      2.71 o 
   1   4   6      103.39      101.04      4.06 o 
   2   4   6      207.06      205.27     10.51 o 
   3   4   6      272.94      251.53      7.68 o 
   4   4   6        6.66        6.66      3.75 o 
   5   4   6       32.55       28.35      4.98 o 
   6   4   6       40.54       56.51      7.89 o 
   7   4   6        0.00       10.50      8.38 o 
 -10   5   6        0.32       -5.05      5.74 o 
  -9   5   6       90.20       82.21      7.32 o 
  -8   5   6       15.66       24.65      4.45 o 
  -7   5   6      360.07      369.16     10.05 o 
  -6   5   6       51.46       45.69      3.45 o 
  -5   5   6      168.15      170.66      5.06 o 
  -4   5   6       22.68       20.89      2.50 o 
  -3   5   6       42.54       40.30      2.64 o 
  -2   5   6       44.93       38.29      2.03 o 
  -1   5   6       11.69       10.72      1.40 o 
   0   5   6      234.78      221.72      4.93 o 
   1   5   6      244.52      227.01      5.26 o 
   2   5   6        1.29        1.30      2.52 o 
   3   5   6       62.51       88.89      4.51 o 
   4   5   6        1.24        3.43      3.32 o 
   5   5   6       17.41       25.87      6.02 o 
   6   5   6      132.81      123.09     26.95 o 
   7   5   6       15.52       39.11     11.09 o 
 -10   6   6       94.67       94.44      9.88 o 
  -9   6   6        3.04        0.46      4.51 o 
  -8   6   6      162.85      150.30      8.51 o 
  -7   6   6       53.01       49.88      6.16 o 
  -6   6   6       37.04       36.86      3.94 o 
  -5   6   6        8.78        1.40      2.42 o 
  -4   6   6       60.88       59.12      3.17 o 
  -3   6   6     1032.56      999.94     11.48 o 
  -2   6   6       47.38       43.75      2.07 o 
  -1   6   6       21.81       18.68      2.23 o 
   0   6   6      374.64      336.34      6.05 o 
   1   6   6      224.10      230.28      7.74 o 
   2   6   6       29.22       37.19      3.43 o 
   3   6   6      195.48      185.52      5.57 o 
   4   6   6       16.78       11.61      5.41 o 
   5   6   6        2.50        7.01      5.00 o 
   6   6   6       12.58       22.02      6.77 o 
   7   6   6        0.00        6.34      8.87 o 
 -10   7   6       57.18       56.47      8.81 o 
  -9   7   6       63.10       87.61      7.52 o 
  -8   7   6       66.67       63.16      6.53 o 
  -7   7   6        0.70        3.73      2.97 o 
  -6   7   6       15.87       18.54      3.37 o 
  -5   7   6      174.73      182.94      5.34 o 
  -4   7   6        0.07       -1.38      2.06 o 
  -3   7   6      375.00      376.80      6.27 o 
  -2   7   6       12.44       11.81      2.32 o 
  -1   7   6      347.59      381.87      6.33 o 
   0   7   6      407.85      401.55      6.76 o 
   1   7   6      750.61      741.87      9.96 o 
   2   7   6      403.51      400.30      8.08 o 
   3   7   6       10.73        4.48      2.10 o 
   4   7   6      129.39      122.16      7.21 o 
   5   7   6        7.01       16.41      7.94 o 
   6   7   6       20.68       29.61      7.12 o 
   7   7   6       23.57       26.27     10.62 o 
 -10   8   6      241.73      270.01     15.07 o 
  -9   8   6       11.99        6.59      5.70 o 
  -8   8   6        0.94        2.04      3.69 o 
  -7   8   6        4.39        1.31      3.12 o 
  -6   8   6      225.00      219.01      6.14 o 
  -5   8   6       13.96       16.94      2.79 o 
  -4   8   6       33.76       29.34      2.69 o 
  -3   8   6      115.89      119.03      4.44 o 
  -2   8   6      255.16      255.66      7.38 o 
  -1   8   6       25.07       23.57      2.83 o 
   0   8   6      479.59      443.82      8.60 o 
   1   8   6       82.84       83.14      3.66 o 
   2   8   6       74.46       66.07      3.84 o 
   3   8   6      127.00      122.94      4.83 o 
   4   8   6        5.40       -0.43      3.95 o 
   5   8   6       26.80       30.37      6.38 o 
   6   8   6       39.39       40.93      7.87 o 
   7   8   6        8.50        9.63      8.97 o 
 -10   9   6       14.01        9.83     10.90 o 
  -9   9   6       44.14       49.86      6.44 o 
  -8   9   6       26.84       27.19      4.73 o 
  -7   9   6      302.57      277.84     10.96 o 
  -6   9   6      101.01      117.00      4.36 o 
  -5   9   6       98.15       99.72      5.58 o 
  -4   9   6       29.44       29.51      3.26 o 
  -3   9   6        0.32       -1.86      2.27 o 
  -2   9   6      383.96      381.30     10.05 o 
  -1   9   6       12.85       13.45      2.75 o 
   0   9   6       60.34       54.26      3.90 o 
   1   9   6      587.06      568.99      8.18 o 
   2   9   6       34.60       36.27      3.33 o 
   3   9   6        5.69        1.59      2.13 o 
   4   9   6       40.11       26.75      5.01 o 
   5   9   6       15.01       10.66      6.32 o 
   6   9   6       92.07       93.25     13.48 o 
   7   9   6      130.39      118.33     15.84 o 
 -10  10   6        2.54       -4.46      7.09 o 
  -9  10   6        6.21        0.68      4.61 o 
  -8  10   6       33.55       35.26      4.86 o 
  -7  10   6        1.03       -0.76      2.94 o 
  -6  10   6      451.20      428.81      7.63 o 
  -5  10   6       18.48       23.97      3.11 o 
  -4  10   6       85.66       93.72      4.32 o 
  -3  10   6        2.70        5.33      3.00 o 
  -2  10   6        5.05        4.85      2.93 o 
  -1  10   6        5.26       -3.10      3.10 o 
   0  10   6      103.50      108.71      4.32 o 
   1  10   6       57.10       57.69      3.64 o 
   2  10   6      320.19      318.77      7.96 o 
   3  10   6      260.19      235.52      7.35 o 
   4  10   6        1.11        6.42      3.74 o 
   5  10   6       86.78       84.07      8.92 o 
   6  10   6        1.34       -2.66      6.55 o 
   7  10   6        1.04        9.09      8.92 o 
 -10  11   6        8.02        8.80      8.58 o 
  -9  11   6       77.89       87.42      9.49 o 
  -8  11   6        7.08        8.57      4.76 o 
  -7  11   6        0.81        1.66      3.63 o 
  -6  11   6      151.96      144.74      5.30 o 
  -5  11   6       26.75       29.21      3.30 o 
  -4  11   6       37.13       42.67      3.91 o 
  -3  11   6       52.70       60.48      4.11 o 
  -2  11   6      356.11      347.54      7.83 o 
  -1  11   6       59.33       46.78      3.34 o 
   0  11   6      153.07      152.69      5.08 o 
   1  11   6       66.12       55.46      3.78 o 
   2  11   6       32.11       30.89      3.30 o 
   3  11   6       31.80       33.73      5.22 o 
   4  11   6       76.28       79.77      5.93 o 
   5  11   6        3.13        0.22      5.09 o 
   6  11   6       17.68       21.86     10.28 o 
 -10  12   6       44.10       28.49     10.77 o 
  -9  12   6       17.75       13.54      6.69 o 
  -8  12   6       79.25       87.79      8.76 o 
  -7  12   6        5.98        6.52      3.67 o 
  -6  12   6        0.34       -0.68      2.74 o 
  -5  12   6       35.21       30.87      3.35 o 
  -4  12   6        4.28       -2.70      2.98 o 
  -3  12   6       10.00        4.32      3.23 o 
  -2  12   6       48.56       46.47      3.78 o 
  -1  12   6       90.81       97.30      4.33 o 
   0  12   6     1385.26     1287.91     20.54 o 
   1  12   6        1.48       -2.08      2.49 o 
   2  12   6        4.19        1.27      2.63 o 
   3  12   6       42.56       45.39      5.41 o 
   4  12   6      115.12      114.60      6.73 o 
   5  12   6       93.09      118.98     15.88 o 
   6  12   6        0.96       -1.00      7.38 o 
  -9  13   6      181.12      191.12     43.67 o 
  -8  13   6       10.55       15.63      5.88 o 
  -7  13   6      133.73      117.18      8.10 o 
  -6  13   6       27.87       24.78      3.63 o 
  -5  13   6        3.61       -0.52      2.94 o 
  -4  13   6       80.34       70.30      4.53 o 
  -3  13   6      299.10      279.25      7.40 o 
  -2  13   6        0.03       -2.17      2.87 o 
  -1  13   6      378.10      341.03      7.28 o 
   0  13   6       85.60       83.30      4.24 o 
   1  13   6        1.66        0.95      2.60 o 
   2  13   6       21.66       18.25      3.35 o 
   3  13   6      138.89      133.29      8.98 o 
   4  13   6       16.07       17.58      4.40 o 
   5  13   6        8.94       11.89      6.00 o 
   6  13   6        9.36       41.91     11.09 o 
  -9  14   6        0.06        3.22      5.99 o 
  -8  14   6        1.32       -0.11      4.83 o 
  -7  14   6      227.70      264.44      9.06 o 
  -6  14   6       90.63       97.09      6.84 o 
  -5  14   6       25.44       27.90      4.23 o 
  -4  14   6       56.42       49.02      4.30 o 
  -3  14   6      108.78      118.05      6.32 o 
  -2  14   6      112.94      112.95      5.24 o 
  -1  14   6      199.90      173.48      7.02 o 
   0  14   6       12.66        7.87      2.85 o 
   1  14   6      260.43      258.17      7.39 o 
   2  14   6      165.80      165.03      6.32 o 
   3  14   6        2.21        0.80      4.08 o 
   4  14   6       38.14       49.91      5.58 o 
   5  14   6       40.65       41.23     10.43 o 
   6  14   6       35.10       30.09     10.67 o 
  -9  15   6        2.39       -5.22      5.22 o 
  -8  15   6        0.82        6.45      5.49 o 
  -7  15   6       72.74       89.63      7.39 o 
  -6  15   6        8.29       14.74      4.79 o 
  -5  15   6       36.49       35.59      4.66 o 
  -4  15   6      104.58       97.12      5.91 o 
  -3  15   6      131.23      120.95      6.20 o 
  -2  15   6        8.99       10.57      3.34 o 
  -1  15   6       15.57       15.47      3.35 o 
   0  15   6        0.81        1.01      2.75 o 
   1  15   6       85.56       74.22      4.62 o 
   2  15   6      213.65      183.25      6.63 o 
   3  15   6        0.80       -3.51      3.51 o 
   4  15   6       26.86       29.53      5.18 o 
   5  15   6        7.95        2.39      6.90 o 
   6  15   6       29.67       19.08     10.33 o 
  -9  16   6        8.22        1.83      8.36 o 
  -8  16   6       40.70       45.30     11.18 o 
  -7  16   6        8.84       26.31     13.38 o 
  -6  16   6      159.78      165.15      8.60 o 
  -5  16   6       39.39       47.99      5.02 o 
  -4  16   6        3.27        4.65      3.64 o 
  -3  16   6      406.33      374.23     10.03 o 
  -2  16   6      122.26      125.51      6.41 o 
  -1  16   6        3.46        7.07      2.91 o 
   0  16   6      928.14      828.22     15.36 o 
   1  16   6      200.42      205.89      6.99 o 
   2  16   6       35.15       34.40      4.03 o 
   3  16   6        0.01       -0.92      3.64 o 
   4  16   6       39.55       43.32      5.61 o 
   5  16   6        7.63       -1.54      6.77 o 
   6  16   6        0.14        4.78      8.31 o 
  -8  17   6        8.20       20.86      9.16 o 
  -7  17   6        4.25       16.15      6.13 o 
  -6  17   6        8.08       15.73      4.87 o 
  -5  17   6       22.83       19.30      5.39 o 
  -4  17   6       24.22       23.33      4.22 o 
  -3  17   6       35.92       31.85      5.74 o 
  -2  17   6       22.29       21.21      5.73 o 
  -1  17   6      227.52      210.48      6.85 o 
   0  17   6      385.86      370.87     10.09 o 
   1  17   6       96.75       89.43      5.35 o 
   2  17   6        0.32       -2.10      2.82 o 
   3  17   6       12.49       12.97      3.60 o 
   4  17   6        3.54        0.51      5.71 o 
   5  17   6        4.76        3.87      8.09 o 
  -8  18   6       45.95       63.26     12.16 o 
  -7  18   6        3.02       -4.07      4.90 o 
  -6  18   6       17.07       18.97      5.16 o 
  -5  18   6       91.74       92.01      6.19 o 
  -4  18   6      251.39      224.14      8.44 o 
  -3  18   6        2.50        3.93      3.52 o 
  -2  18   6        0.02        2.87      3.60 o 
  -1  18   6        4.79       -1.27      2.77 o 
   0  18   6      235.75      218.52      7.58 o 
   1  18   6       74.80       70.89      4.83 o 
   2  18   6       37.41       39.64      4.27 o 
   3  18   6        4.52        3.35      3.70 o 
   4  18   6        0.61       -5.14      5.14 o 
   5  18   6        0.18       -3.00      7.21 o 
  -8  19   6       45.21       36.99     10.97 o 
  -7  19   6        2.63        9.98      5.98 o 
  -6  19   6        4.04       12.81      5.67 o 
  -5  19   6       53.30       58.60      5.67 o 
  -4  19   6       63.72       58.12      5.42 o 
  -3  19   6       27.82       29.60      4.55 o 
  -2  19   6       34.67       30.85      4.57 o 
  -1  19   6       25.18       26.73      3.73 o 
   0  19   6       10.46        8.40      3.35 o 
   1  19   6        0.00        2.37      2.98 o 
   2  19   6       82.45       82.58      5.26 o 
   3  19   6        0.28        2.38      3.87 o 
   4  19   6        0.19       -8.02      8.02 o 
   5  19   6        0.57       -6.70      6.70 o 
  -8  20   6        0.67       -5.34      7.82 o 
  -7  20   6       30.71       22.69      7.14 o 
  -6  20   6       24.09       23.57     10.00 o 
  -5  20   6        1.84       -0.29      6.81 o 
  -4  20   6        2.34        2.75      3.73 o 
  -3  20   6       11.32        9.31      4.02 o 
  -2  20   6        0.01        1.32      3.58 o 
  -1  20   6      106.57       96.87      5.36 o 
   0  20   6       13.21        5.83      3.19 o 
   1  20   6        6.60        7.46      3.30 o 
   2  20   6       13.72       10.93      3.67 o 
   3  20   6       58.04       59.97      7.44 o 
   4  20   6        9.95        0.06      9.66 o 
   5  20   6        0.07        3.36      7.97 o 
  -7  21   6       17.23       14.65      6.49 o 
  -6  21   6       40.20       42.67      8.00 o 
  -5  21   6        0.21       -2.58      4.12 o 
  -4  21   6       12.86       17.34      4.30 o 
  -3  21   6       63.45       71.14      5.96 o 
  -2  21   6        7.74       11.12      4.00 o 
  -1  21   6       13.57       21.67      3.88 o 
   0  21   6      140.68      130.05      6.66 o 
   1  21   6        0.12       -1.67      2.95 o 
   2  21   6      133.02      127.05      9.05 o 
   3  21   6        5.12        3.25      5.01 o 
   4  21   6        0.12       -3.78      4.32 o 
  -7  22   6        0.12       -2.43     11.93 o 
  -6  22   6       53.31       52.64      8.10 o 
  -5  22   6        0.00       -4.37      4.45 o 
  -4  22   6        0.00       -1.72      4.24 o 
  -3  22   6       29.93       31.79      6.54 o 
  -2  22   6       33.83       29.36      5.70 o 
  -1  22   6       90.80       93.35      7.02 o 
   0  22   6      143.82      130.51      6.23 o 
   1  22   6        6.75        5.25      3.72 o 
   2  22   6       29.02       37.29      5.20 o 
   3  22   6       24.68       26.71      7.07 o 
   4  22   6        2.21       -2.76      4.40 o 
  -7  23   6       35.55       24.59      7.33 o 
  -6  23   6       18.75       23.53      7.09 o 
  -5  23   6        4.12        4.53      4.88 o 
  -4  23   6        7.97        7.42      4.93 o 
  -3  23   6        1.90        1.55     11.29 o 
  -2  23   6      136.99      133.70      8.81 o 
  -1  23   6       13.01        7.35      3.50 o 
   0  23   6       91.48       88.14      7.53 o 
   1  23   6       84.67       97.11      6.61 o 
   2  23   6        3.38        7.33      4.20 o 
   3  23   6        0.88       -4.16      4.16 o 
   4  23   6        8.77        5.15      6.72 o 
  -6  24   6       22.41       25.78      7.36 o 
  -5  24   6        3.44       -2.42      5.18 o 
  -4  24   6        4.69        7.66      5.41 o 
  -3  24   6        4.99        3.56      4.86 o 
  -2  24   6       57.03       64.10      6.53 o 
  -1  24   6       96.07       83.27      6.26 o 
   0  24   6       42.24       35.98      5.03 o 
   1  24   6        3.05       -1.77      3.59 o 
   2  24   6        0.91       -1.95      4.21 o 
   3  24   6       11.41       13.93      5.31 o 
   4  24   6        0.00       -2.27     13.11 o 
  -6  25   6      122.26      132.66     11.16 o 
  -5  25   6       21.27       25.74      6.34 o 
  -4  25   6        1.83       -1.94      4.90 o 
  -3  25   6      139.08      133.27      9.19 o 
  -2  25   6        0.20       -2.87      3.58 o 
  -1  25   6        7.37        6.69      4.00 o 
   0  25   6        2.28        8.04      4.22 o 
   1  25   6        0.09       -3.93      4.69 o 
   2  25   6        7.00       18.52      4.95 o 
   3  25   6        1.71       -6.27      7.43 o 
  -5  26   6       40.23       48.49      8.44 o 
  -4  26   6        1.96        0.04      5.10 o 
  -3  26   6       17.94       10.14      5.81 o 
  -2  26   6        1.26        5.07      4.25 o 
  -1  26   6        0.39        0.84      3.76 o 
   0  26   6       84.31       91.05      6.73 o 
   1  26   6        6.16        8.51      4.18 o 
   2  26   6        2.40        1.84      4.24 o 
   3  26   6        6.25       14.64      7.76 o 
  -5  27   6        3.83        6.45      6.37 o 
  -4  27   6       48.27       48.56      7.56 o 
  -3  27   6        6.37       12.34      5.73 o 
  -2  27   6        1.75       -0.09      4.12 o 
  -1  27   6       46.15       59.23      7.05 o 
   0  27   6        1.75        1.66      5.29 o 
   1  27   6       29.97       38.10      6.47 o 
   2  27   6        0.41       -5.04      5.04 o 
  -4  28   6        3.57       12.86      6.20 o 
  -3  28   6        0.71       -6.85      6.85 o 
  -2  28   6        6.06        8.59      4.63 o 
  -1  28   6       15.58       11.85      6.61 o 
   0  28   6       74.85       74.81      7.18 o 
   1  28   6        0.00       -3.09      5.23 o 
  -3  29   6       15.32       24.66     18.69 o 
  -2  29   6       12.82       18.91      5.51 o 
  -1  29   6        6.58        9.32      4.64 o 
   0  29   6        3.40        3.43      5.36 o 
  -9   0   7        0.01       -4.20      5.38 o 
  -7   0   7      327.21      282.78     29.57 o 
  -5   0   7        0.24       -2.70      3.18 o 
  -3   0   7       94.27       74.12      4.67 o 
  -1   0   7      418.22      397.54      9.01 o 
   1   0   7      118.32      113.89      4.72 o 
   3   0   7       48.43       46.73      6.40 o 
   5   0   7      127.88      142.26     14.08 o 
 -10   1   7        0.00        0.07      6.06 o 
  -9   1   7        0.68       -1.40      4.29 o 
  -8   1   7       23.16       31.97      5.66 o 
  -7   1   7       19.56       17.35      3.90 o 
  -6   1   7       19.22       20.81      3.12 o 
  -5   1   7        1.40       -1.38      1.97 o 
  -4   1   7       87.24       86.71      4.43 o 
  -3   1   7      144.35      150.64      4.40 o 
  -2   1   7        2.28        3.64      1.67 o 
  -1   1   7      172.28      177.24      3.79 o 
   0   1   7       35.18       36.43      2.48 o 
   1   1   7       85.62       80.44      3.57 o 
   2   1   7        9.84        6.13      2.76 o 
   3   1   7       69.01       59.48      4.86 o 
   4   1   7        0.52        3.97      4.89 o 
   5   1   7       27.55       29.88      6.62 o 
   6   1   7       13.28       13.36     13.57 o 
   7   1   7       36.53       22.37     11.14 o 
 -10   2   7       15.79       16.15      6.63 o 
  -9   2   7       82.69       98.26      7.83 o 
  -8   2   7      200.62      190.55      7.90 o 
  -7   2   7       99.44       96.26      5.17 o 
  -6   2   7      174.17      179.53      5.64 o 
  -5   2   7       17.03       15.73      2.80 o 
  -4   2   7       36.63       36.65      3.17 o 
  -3   2   7       66.34       75.77      3.38 o 
  -2   2   7      102.35       99.62      3.06 o 
  -1   2   7      275.90      268.13      4.47 o 
   0   2   7        0.24       -1.82      1.88 o 
   1   2   7        6.16        6.41      2.22 o 
   2   2   7      266.44      208.55      5.02 o 
   3   2   7       95.78       91.24      5.53 o 
   4   2   7       64.34       72.95     15.05 o 
   5   2   7       45.89       39.60      8.98 o 
   6   2   7        1.86        1.73      5.73 o 
 -10   3   7       16.72       22.83      6.93 o 
  -9   3   7       32.87       18.71      5.38 o 
  -8   3   7        0.08       -0.66      3.61 o 
  -7   3   7       51.44       50.30      4.26 o 
  -6   3   7      241.45      242.32      8.90 o 
  -5   3   7       19.29       17.79      2.94 o 
  -4   3   7      185.59      174.98      5.01 o 
  -3   3   7      231.81      234.73      5.79 o 
  -2   3   7       29.78       35.34      2.42 o 
  -1   3   7        0.56       -0.15      1.99 o 
   0   3   7       79.21       93.08      3.63 o 
   1   3   7      537.47      478.75      7.85 o 
   2   3   7        0.46        3.41      2.49 o 
   3   3   7      161.95      175.35      6.30 o 
   4   3   7        0.19        1.93      4.90 o 
   5   3   7       26.82       10.04      5.52 o 
   6   3   7       14.06        3.92      8.14 o 
 -10   4   7       15.81       11.34      6.68 o 
  -9   4   7        6.98        6.32      4.68 o 
  -8   4   7        8.09        4.03      3.79 o 
  -7   4   7      148.98      139.15      5.83 o 
  -6   4   7        1.30        1.36      2.25 o 
  -5   4   7       31.90       37.33      3.22 o 
  -4   4   7      472.04      474.53      7.83 o 
  -3   4   7        9.80        0.31      2.52 o 
  -2   4   7     1242.63     1275.17     15.10 o 
  -1   4   7        5.00        5.10      2.11 o 
   0   4   7        0.75       -0.08      2.08 o 
   1   4   7       64.30       61.38      3.37 o 
   2   4   7        3.82        2.26      2.13 o 
   3   4   7      302.49      288.72      9.29 o 
   4   4   7        0.17        4.63      4.83 o 
   5   4   7        1.32        3.56     10.38 o 
   6   4   7       78.54       93.72     13.99 o 
 -10   5   7        6.92        4.50      5.94 o 
  -9   5   7        0.01       -4.35      4.35 o 
  -8   5   7      197.71      197.38      8.27 o 
  -7   5   7       29.23       32.03      3.86 o 
  -6   5   7        4.33        1.53      3.37 o 
  -5   5   7      467.18      466.85      8.15 o 
  -4   5   7     1051.26     1006.00     13.84 o 
  -3   5   7     1230.53     1228.02     15.41 o 
  -2   5   7       98.45       93.42      4.85 o 
  -1   5   7      231.84      235.67      6.32 o 
   0   5   7       43.27       45.07      3.40 o 
   1   5   7       50.10       38.00      3.36 o 
   2   5   7      248.50      245.81      6.09 o 
   3   5   7       98.86       90.39      5.02 o 
   4   5   7       20.75       12.72      5.15 o 
   5   5   7        4.20       -1.75      4.97 o 
   6   5   7        1.79       12.38      8.97 o 
 -10   6   7      128.65      146.01     12.00 o 
  -9   6   7        2.63        2.08      4.60 o 
  -8   6   7       33.17       29.47      4.77 o 
  -7   6   7       34.52       31.44      3.81 o 
  -6   6   7      427.63      407.70     10.89 o 
  -5   6   7      350.03      346.79      7.94 o 
  -4   6   7        9.66       12.24      2.81 o 
  -3   6   7      118.08      110.32      7.19 o 
  -2   6   7       24.04       31.04      5.50 o 
  -1   6   7       27.18       28.81      4.19 o 
   0   6   7        1.24        1.15      2.14 o 
   1   6   7       92.52       78.94      3.85 o 
   2   6   7      358.94      329.77      7.76 o 
   3   6   7       97.18       98.63      4.28 o 
   4   6   7       15.38        9.41      4.29 o 
   5   6   7       33.54       49.69     11.06 o 
   6   6   7        7.42       18.23      9.31 o 
 -10   7   7        7.73       -2.46      8.26 o 
  -9   7   7       15.92        9.68      9.42 o 
  -8   7   7        2.27       -0.92      4.25 o 
  -7   7   7       27.79       26.48      4.35 o 
  -6   7   7       19.03       17.76      3.46 o 
  -5   7   7        7.51        5.68      2.91 o 
  -4   7   7       89.32       89.86      4.41 o 
  -3   7   7        1.03       -0.44      2.85 o 
  -2   7   7       79.37       81.54      4.76 o 
  -1   7   7       16.47       16.24      3.44 o 
   0   7   7       48.41       49.09      4.54 o 
   1   7   7      108.65       91.63      4.02 o 
   2   7   7       11.12       15.72      2.84 o 
   3   7   7       20.21       21.12      3.01 o 
   4   7   7       50.99       65.09      5.45 o 
   5   7   7      109.40      127.41     10.18 o 
   6   7   7       16.09       28.80      9.87 o 
 -10   8   7      116.38      140.14     15.96 o 
  -9   8   7       36.64       33.02     11.23 o 
  -8   8   7        2.02        6.07      4.53 o 
  -7   8   7       37.88       36.77      5.06 o 
  -6   8   7      275.79      257.63      7.34 o 
  -5   8   7      169.57      157.14      5.92 o 
  -4   8   7        1.28       -2.32      2.87 o 
  -3   8   7       26.11       29.99      3.97 o 
  -2   8   7       70.10       65.97      4.61 o 
  -1   8   7       57.77       58.18      3.77 o 
   0   8   7      207.91      208.88      6.20 o 
   1   8   7      139.70      140.76      5.44 o 
   2   8   7       21.93       11.55      4.13 o 
   3   8   7       58.01       49.55      3.60 o 
   4   8   7       16.96       10.97      3.88 o 
   5   8   7       91.97      121.76     18.29 o 
   6   8   7        1.01       -6.46      8.07 o 
 -10   9   7        1.01       -1.88      7.75 o 
  -9   9   7       48.22       47.68      7.86 o 
  -8   9   7       12.79        2.87      5.02 o 
  -7   9   7       45.21       44.68      4.88 o 
  -6   9   7       53.28       57.76      6.15 o 
  -5   9   7       11.63       11.75      3.66 o 
  -4   9   7       34.89       40.43      5.26 o 
  -3   9   7      994.63      965.79     15.88 o 
  -2   9   7      107.33      106.06      5.49 o 
  -1   9   7      269.93      259.21      6.86 o 
   0   9   7        0.01        0.31      2.55 o 
   1   9   7       73.70       84.54      4.52 o 
   2   9   7       11.59        6.92      2.85 o 
   3   9   7        4.37        1.01      3.16 o 
   4   9   7       10.77        0.40      4.18 o 
   5   9   7        9.66       15.34      6.30 o 
   6   9   7       11.35       20.47     10.36 o 
  -9  10   7        0.27       -0.61      5.38 o 
  -8  10   7        5.03        5.14      5.25 o 
  -7  10   7      136.18      132.96      6.87 o 
  -6  10   7        0.20        1.41      2.78 o 
  -5  10   7        8.30       17.22      3.83 o 
  -4  10   7       30.46       30.12      4.02 o 
  -3  10   7      204.62      204.77      7.40 o 
  -2  10   7      285.37      285.50     10.77 o 
  -1  10   7      635.82      619.48     12.32 o 
   0  10   7      135.27      130.02      5.28 o 
   1  10   7      596.12      601.25     14.34 o 
   2  10   7        1.04        3.48      2.74 o 
   3  10   7        0.14       -2.83      2.83 o 
   4  10   7       90.40       92.26      7.31 o 
   5  10   7        3.97        5.62     14.55 o 
   6  10   7        0.66        1.73      7.85 o 
  -9  11   7       35.33       29.00      7.10 o 
  -8  11   7        4.85        2.31      5.10 o 
  -7  11   7      412.20      383.82     16.37 o 
  -6  11   7       29.53       26.55      3.98 o 
  -5  11   7       16.36       14.32      3.41 o 
  -4  11   7       31.42       31.78      3.86 o 
  -3  11   7      326.46      331.31      9.09 o 
  -2  11   7        1.32        1.15      3.34 o 
  -1  11   7      299.50      288.62      6.89 o 
   0  11   7      168.12      176.84      5.69 o 
   1  11   7        0.00       -0.68      2.60 o 
   2  11   7        0.09       -1.19      2.65 o 
   3  11   7        1.42       -0.28      2.69 o 
   4  11   7       84.54       89.34      7.43 o 
   5  11   7        2.09       -7.38      7.38 o 
   6  11   7        3.94       21.44     10.40 o 
  -9  12   7       15.65        6.58      6.00 o 
  -8  12   7       66.71       73.96     11.89 o 
  -7  12   7       76.69       76.72      7.29 o 
  -6  12   7       66.61       55.01      4.72 o 
  -5  12   7        7.01        5.17      3.26 o 
  -4  12   7        1.46        0.47      3.04 o 
  -3  12   7       47.09       53.13      4.31 o 
  -2  12   7       45.97       53.59      5.66 o 
  -1  12   7       25.54       21.88      3.27 o 
   0  12   7      121.19      128.08      5.12 o 
   1  12   7       18.36       16.55      3.12 o 
   2  12   7       64.42       67.19      4.44 o 
   3  12   7       20.93       25.55      4.15 o 
   4  12   7        2.39       -1.90      3.88 o 
   5  12   7       33.41       46.93     11.14 o 
  -9  13   7        0.38       15.18      9.48 o 
  -8  13   7       16.96        8.89      8.94 o 
  -7  13   7       43.33       47.70      9.73 o 
  -6  13   7      311.80      302.03      8.75 o 
  -5  13   7        1.35        2.30      3.23 o 
  -4  13   7        0.07        3.94      3.14 o 
  -3  13   7      110.70      115.20      5.56 o 
  -2  13   7      207.73      208.24      7.05 o 
  -1  13   7      196.89      186.16      5.98 o 
   0  13   7      292.31      289.46      7.27 o 
   1  13   7      133.39      127.35      5.31 o 
   2  13   7        1.50       -1.72      2.91 o 
   3  13   7       20.51       17.55      3.43 o 
   4  13   7       89.70      116.57      7.22 o 
   5  13   7        0.08       -5.70      7.04 o 
  -9  14   7        7.54       27.66     10.26 o 
  -8  14   7        8.57        7.31      8.38 o 
  -7  14   7       40.28       49.64      7.69 o 
  -6  14   7        1.99        2.69      3.73 o 
  -5  14   7        7.12        4.27      3.82 o 
  -4  14   7      142.51      122.69      9.17 o 
  -3  14   7       86.62       87.42      6.86 o 
  -2  14   7       18.36       18.46      3.76 o 
  -1  14   7       31.24       31.46      3.44 o 
   0  14   7       11.49       11.81      2.98 o 
   1  14   7       38.60       36.42      3.77 o 
   2  14   7       90.00      105.15      5.65 o 
   3  14   7       25.67       25.88      4.51 o 
   4  14   7        0.39        9.46      6.39 o 
   5  14   7        0.12        8.75      8.97 o 
  -8  15   7        7.71       12.72      9.26 o 
  -7  15   7       65.63       54.50     10.39 o 
  -6  15   7      311.53      300.26      9.83 o 
  -5  15   7        7.56        8.52      3.92 o 
  -4  15   7       25.76       20.56      3.89 o 
  -3  15   7        3.24        5.28      3.38 o 
  -2  15   7      163.90      162.52      6.53 o 
  -1  15   7       32.92       33.04      3.50 o 
   0  15   7      116.50      107.08      5.00 o 
   1  15   7       52.27       50.20      7.56 o 
   2  15   7       86.92       96.24      5.50 o 
   3  15   7       25.62       23.17      5.78 o 
   4  15   7        0.30        0.11      5.82 o 
   5  15   7       13.09        8.02      8.97 o 
  -8  16   7       16.48       16.25      9.21 o 
  -7  16   7        7.47        9.38      6.03 o 
  -6  16   7       27.83       27.04      4.95 o 
  -5  16   7        5.74        7.15      3.92 o 
  -4  16   7      166.46      163.32      7.47 o 
  -3  16   7       42.32       51.55      5.12 o 
  -2  16   7        0.65        1.20      3.11 o 
  -1  16   7       60.53       60.89      4.51 o 
   0  16   7      125.43      113.55      5.64 o 
   1  16   7       26.30       21.67      3.74 o 
   2  16   7       38.54       40.32      4.42 o 
   3  16   7       35.07       36.18      5.02 o 
   4  16   7      115.83      116.28     10.76 o 
   5  16   7       23.69       24.20     10.31 o 
  -8  17   7       69.84       73.93     13.06 o 
  -7  17   7       81.50       82.57     21.59 o 
  -6  17   7       88.73       88.62      9.06 o 
  -5  17   7       56.91       43.50      5.21 o 
  -4  17   7       21.56       13.34      4.71 o 
  -3  17   7        1.30        5.90      4.12 o 
  -2  17   7       38.65       36.04      5.05 o 
  -1  17   7       57.68       56.74      4.68 o 
   0  17   7      191.49      192.61      7.02 o 
   1  17   7       70.41       70.79      4.94 o 
   2  17   7       85.15       89.69      5.50 o 
   3  17   7        0.02        1.32      4.06 o 
   4  17   7        0.16        2.30      4.65 o 
  -8  18   7       24.10       35.41     10.84 o 
  -7  18   7       69.65       82.30      9.60 o 
  -6  18   7       32.69       44.79      7.64 o 
  -5  18   7        4.23        6.34      4.04 o 
  -4  18   7      100.47       80.74      6.04 o 
  -3  18   7       44.60       53.74      6.68 o 
  -2  18   7       53.86       51.32      5.25 o 
  -1  18   7       13.99       18.44      3.68 o 
   0  18   7      133.02      124.50      7.10 o 
   1  18   7       65.79       67.62      4.97 o 
   2  18   7       10.24        2.92      3.32 o 
   3  18   7       21.30       17.00      5.36 o 
   4  18   7        4.62        3.49      7.28 o 
  -7  19   7       21.41       26.59      7.02 o 
  -6  19   7        3.82       -1.62      5.01 o 
  -5  19   7        9.38        7.12      4.93 o 
  -4  19   7        7.77        5.66      4.00 o 
  -3  19   7        2.56        4.92      4.08 o 
  -2  19   7        2.48       -0.32      3.01 o 
  -1  19   7        0.52       -2.19      3.15 o 
   0  19   7        0.09        1.49      4.76 o 
   1  19   7       62.92       84.56      5.45 o 
   2  19   7       51.29       53.26      5.52 o 
   3  19   7        9.50       -5.04      5.97 o 
   4  19   7        7.17       -0.67      7.67 o 
  -7  20   7        0.83        7.96      6.37 o 
  -6  20   7       13.97       23.04      6.70 o 
  -5  20   7       28.85       26.44      7.93 o 
  -4  20   7        0.45        1.67      3.62 o 
  -3  20   7        5.64        7.17      4.09 o 
  -2  20   7        0.19       -1.66      3.19 o 
  -1  20   7        0.05       -3.22      4.31 o 
   0  20   7       79.33       71.91      5.25 o 
   1  20   7        9.33        8.83      4.07 o 
   2  20   7        0.46        6.44      3.98 o 
   3  20   7       10.81       15.46      5.51 o 
   4  20   7        7.64        3.86      5.09 o 
  -7  21   7        3.09        6.50      6.27 o 
  -6  21   7        4.11       -1.61      5.91 o 
  -5  21   7       12.61        0.60     10.42 o 
  -4  21   7       14.65       21.08      5.43 o 
  -3  21   7        1.54       -5.54      6.47 o 
  -2  21   7        2.08       -3.19      3.19 o 
  -1  21   7      146.44      129.88      8.50 o 
   0  21   7       12.75        9.28      4.78 o 
   1  21   7       16.35       12.48      4.46 o 
   2  21   7       26.22       26.23      5.01 o 
   3  21   7        7.68        2.62      4.78 o 
   4  21   7        4.40       -4.85     11.94 o 
  -7  22   7       65.94       62.94     13.50 o 
  -6  22   7       53.50       58.64      8.92 o 
  -5  22   7        1.19        0.00      4.72 o 
  -4  22   7       26.65       26.59      6.02 o 
  -3  22   7       21.38       31.50      6.12 o 
  -2  22   7       32.71       35.78      5.08 o 
  -1  22   7      202.42      203.51      8.69 o 
   0  22   7       26.34       36.59      5.09 o 
   1  22   7       46.42       40.28      5.38 o 
   2  22   7        0.01        1.59      4.07 o 
   3  22   7       10.13        0.47      4.84 o 
  -6  23   7       40.60       44.74      8.47 o 
  -5  23   7       17.46       14.64      5.87 o 
  -4  23   7        0.57        3.92      9.95 o 
  -3  23   7        9.96        9.53      5.65 o 
  -2  23   7       56.76       55.00      5.77 o 
  -1  23   7       27.75       29.23      4.77 o 
   0  23   7        1.14        4.21      4.01 o 
   1  23   7        3.10       -0.93      3.87 o 
   2  23   7        5.15        1.79      4.35 o 
   3  23   7       24.24       25.44     13.96 o 
  -6  24   7        5.78       -0.51      9.55 o 
  -5  24   7        1.64        2.60      5.16 o 
  -4  24   7       10.49       13.31      9.87 o 
  -3  24   7       27.94       20.93      6.06 o 
  -2  24   7       39.65       35.14      5.18 o 
  -1  24   7       24.10       22.40      5.73 o 
   0  24   7        2.09        6.13      4.21 o 
   1  24   7       86.08       83.43      6.60 o 
   2  24   7        4.33       -0.43      4.22 o 
  -5  25   7        4.15       -0.56      6.46 o 
  -4  25   7        5.88        0.06      5.20 o 
  -3  25   7        1.85        5.89      5.47 o 
  -2  25   7        1.43        1.41      5.09 o 
  -1  25   7        5.96        2.89      4.02 o 
   0  25   7       18.67       14.38      4.65 o 
   1  25   7       37.71       50.86      6.61 o 
   2  25   7        7.92        5.24      8.08 o 
  -4  26   7       12.24        9.69      7.23 o 
  -3  26   7        2.74       -5.16      5.16 o 
  -2  26   7        4.99        1.88      6.39 o 
  -1  26   7        2.37       -3.40      3.86 o 
   0  26   7       53.16       64.20      6.41 o 
   1  26   7       33.31       30.04      6.81 o 
  -3  27   7        0.03       -0.12      5.11 o 
  -2  27   7        0.11        0.81      4.27 o 
  -1  27   7        8.50       11.04      4.92 o 
   0  27   7       70.64       80.48      8.28 o 
 -10   0   8       19.69       20.44     10.65 o 
  -8   0   8        0.04       -1.00      5.64 o 
  -6   0   8      127.26      130.69      7.24 o 
  -4   0   8      358.63      329.58      9.55 o 
  -2   0   8      900.39      901.25     18.20 o 
   0   0   8        1.73        7.76      4.78 o 
   2   0   8       30.22       34.03      6.18 o 
   4   0   8       58.61       50.78     10.45 o 
   6   0   8       58.98       80.90     13.94 o 
 -10   1   8        0.59       -0.37      5.86 o 
  -9   1   8       13.39        5.51      5.43 o 
  -8   1   8       45.43       43.86      5.19 o 
  -7   1   8       38.06       41.08      3.88 o 
  -6   1   8       50.46       52.45      4.25 o 
  -5   1   8       61.78       68.15      4.30 o 
  -4   1   8        0.71        0.76      2.67 o 
  -3   1   8      538.95      526.71      8.33 o 
  -2   1   8        3.78        7.31      2.35 o 
  -1   1   8        5.40        8.23      2.70 o 
   0   1   8       99.36      100.27      5.42 o 
   1   1   8       45.07       33.89      4.33 o 
   2   1   8        0.68       -1.84      3.37 o 
   3   1   8        1.92        1.98      3.71 o 
   4   1   8       38.00       38.71      7.04 o 
   5   1   8      215.51      252.83     23.64 o 
   6   1   8       21.89       24.21      7.64 o 
 -10   2   8        0.32        5.90      8.67 o 
  -9   2   8       56.20       46.84      8.07 o 
  -8   2   8        0.07       -3.68      3.68 o 
  -7   2   8        0.02       -2.67      3.37 o 
  -6   2   8       14.88       11.80      3.81 o 
  -5   2   8      317.83      304.67      7.62 o 
  -4   2   8       24.91       27.94      3.31 o 
  -3   2   8        1.17       -1.85      2.17 o 
  -2   2   8        0.12       -0.33      2.15 o 
  -1   2   8        0.00        0.89      2.51 o 
   0   2   8       54.15       47.15      3.56 o 
   1   2   8       10.36       10.11      3.61 o 
   2   2   8        0.16       -2.87      4.51 o 
   3   2   8       43.63       48.32      5.04 o 
   4   2   8        0.36        0.13      5.15 o 
   5   2   8       99.30      117.74     10.15 o 
   6   2   8        0.61        7.33      6.75 o 
 -10   3   8       41.31       33.53     11.65 o 
  -9   3   8       34.00       35.04     15.95 o 
  -8   3   8       90.05      101.98      7.36 o 
  -7   3   8        0.09        3.20      3.88 o 
  -6   3   8       79.65       79.57      4.74 o 
  -5   3   8      150.44      143.56      7.48 o 
  -4   3   8      423.78      409.92      9.58 o 
  -3   3   8        3.65        7.55      3.25 o 
  -2   3   8       21.27       22.05      3.04 o 
  -1   3   8       45.15       43.88      3.13 o 
   0   3   8       48.04       50.83      4.58 o 
   1   3   8        2.25        2.53      2.95 o 
   2   3   8        4.27        6.25      3.85 o 
   3   3   8        4.77        9.65      3.99 o 
   4   3   8        0.27       -1.72      5.01 o 
   5   3   8        5.82        3.91      6.00 o 
   6   3   8       73.06       97.47     14.91 o 
  -9   4   8        0.00       -4.83      5.27 o 
  -8   4   8        6.36        9.73      4.86 o 
  -7   4   8        2.12        5.96      3.71 o 
  -6   4   8       42.77       43.47      4.14 o 
  -5   4   8      179.91      184.21      6.38 o 
  -4   4   8       38.39       36.22      4.16 o 
  -3   4   8       88.09       90.45      6.15 o 
  -2   4   8       66.29       60.49      3.93 o 
  -1   4   8       78.97       87.59      4.86 o 
   0   4   8      103.55       94.38      4.09 o 
   1   4   8      155.12      154.40      5.67 o 
   2   4   8       58.29       67.95      5.33 o 
   3   4   8       15.12       11.44      4.03 o 
   4   4   8       10.02       15.83      6.15 o 
   5   4   8       24.70       22.15      6.71 o 
   6   4   8       85.32       85.53     13.99 o 
  -9   5   8       20.41       21.85      6.79 o 
  -8   5   8       34.76       32.62      5.62 o 
  -7   5   8        5.44        1.58      3.54 o 
  -6   5   8       14.01        8.31      3.22 o 
  -5   5   8      108.74      113.51      5.15 o 
  -4   5   8       23.76       23.12      3.98 o 
  -3   5   8       16.94       13.02      3.51 o 
  -2   5   8       39.79       34.73      4.09 o 
  -1   5   8      367.79      348.35      7.98 o 
   0   5   8       60.39       59.53      4.00 o 
   1   5   8       12.79       14.19      4.68 o 
   2   5   8       15.71        8.80      3.37 o 
   3   5   8       76.18       87.64      5.96 o 
   4   5   8        2.49        8.36      5.39 o 
   5   5   8      109.71      146.21     16.33 o 
  -9   6   8       65.65       47.74      7.95 o 
  -8   6   8       20.29       22.04      5.41 o 
  -7   6   8        6.63        8.12      3.86 o 
  -6   6   8        0.12       -2.54      2.96 o 
  -5   6   8        1.90        5.51      3.58 o 
  -4   6   8       58.40       56.62      4.76 o 
  -3   6   8       36.84       38.88      4.18 o 
  -2   6   8       22.46       30.40      3.35 o 
  -1   6   8      208.94      196.07      7.13 o 
   0   6   8      462.12      439.45     10.26 o 
   1   6   8      189.49      193.82      7.32 o 
   2   6   8       28.47       26.05      4.03 o 
   3   6   8      134.58      125.49      6.97 o 
   4   6   8        1.39        2.80      7.31 o 
   5   6   8        1.58        9.24      9.21 o 
  -9   7   8        0.41        0.53      5.71 o 
  -8   7   8       13.05        7.55      5.68 o 
  -7   7   8        0.65        3.52      3.81 o 
  -6   7   8       36.70       43.19      4.75 o 
  -5   7   8      177.20      160.21      6.95 o 
  -4   7   8      102.31      103.22      5.74 o 
  -3   7   8      179.65      176.35      6.87 o 
  -2   7   8      107.01      113.43      5.72 o 
  -1   7   8       40.96       44.99      3.84 o 
   0   7   8        0.46        1.48      2.78 o 
   1   7   8       31.81       33.75      5.10 o 
   2   7   8        9.70       12.94      4.82 o 
   3   7   8       27.05       35.05      4.13 o 
   4   7   8        0.42        4.12      6.90 o 
   5   7   8        6.53       16.79      9.50 o 
  -9   8   8       36.54       45.15      8.10 o 
  -8   8   8        1.01       -0.69      4.94 o 
  -7   8   8       84.93       74.00      6.84 o 
  -6   8   8       10.02        7.36      3.87 o 
  -5   8   8       12.68       14.32      4.04 o 
  -4   8   8       35.92       40.63      4.48 o 
  -3   8   8      290.42      307.02      8.86 o 
  -2   8   8        4.59        6.68      2.75 o 
  -1   8   8        0.00       -2.45      3.23 o 
   0   8   8       31.06       33.49      3.68 o 
   1   8   8        2.80       -0.04      2.66 o 
   2   8   8      142.58      137.86      5.53 o 
   3   8   8        1.35       -2.09      2.46 o 
   4   8   8        0.84        3.09      7.36 o 
   5   8   8        1.10        5.26      9.21 o 
  -9   9   8       56.23       50.05     12.50 o 
  -8   9   8       17.74       14.55      8.43 o 
  -7   9   8      191.95      187.85      9.33 o 
  -6   9   8       23.25       24.96      4.37 o 
  -5   9   8       26.07       34.53      4.38 o 
  -4   9   8        9.72        9.25      4.32 o 
  -3   9   8        0.30       -1.25      3.23 o 
  -2   9   8      245.93      237.44      6.99 o 
  -1   9   8      233.85      235.41      7.01 o 
   0   9   8        7.15        2.16      2.88 o 
   1   9   8        3.18        2.69      2.95 o 
   2   9   8        0.04       -1.92      2.71 o 
   3   9   8      100.05       99.87      5.07 o 
   4   9   8       32.32       33.01      9.42 o 
   5   9   8        5.91       -3.09      7.80 o 
  -9  10   8      187.28      196.43     19.01 o 
  -8  10   8       41.09       38.28     10.31 o 
  -7  10   8       63.31       62.81      6.77 o 
  -6  10   8      161.27      160.84      7.33 o 
  -5  10   8       11.82       10.39      4.05 o 
  -4  10   8       26.69       29.54      4.39 o 
  -3  10   8       66.48       51.73      5.66 o 
  -2  10   8        6.26        3.02      2.95 o 
  -1  10   8       57.90       69.52      4.43 o 
   0  10   8       23.34       16.92      3.29 o 
   1  10   8        3.33        2.68      3.10 o 
   2  10   8       13.74       16.62      3.35 o 
   3  10   8       27.49       39.91      4.09 o 
   4  10   8       39.49       46.58      8.14 o 
   5  10   8       17.52       32.56     10.92 o 
  -9  11   8        0.03       -7.60      8.50 o 
  -8  11   8        9.45        5.82      7.58 o 
  -7  11   8       48.02       36.16      6.28 o 
  -6  11   8        5.61        3.07      4.14 o 
  -5  11   8       43.87       45.59      6.38 o 
  -4  11   8       16.95       13.80      3.98 o 
  -3  11   8        7.16        7.18      3.47 o 
  -2  11   8      134.62      145.72      5.91 o 
  -1  11   8       27.63       28.27      3.69 o 
   0  11   8       14.16       10.49      3.06 o 
   1  11   8       36.21       41.76      3.79 o 
   2  11   8       31.15       35.79      4.16 o 
   3  11   8        3.26       -1.91      4.15 o 
   4  11   8       76.78       70.96      8.06 o 
   5  11   8       15.10       11.57      9.48 o 
  -8  12   8      120.32      148.93     15.74 o 
  -7  12   8      141.92      151.35     10.91 o 
  -6  12   8        4.43        4.89      3.53 o 
  -5  12   8        2.59       -1.14      3.13 o 
  -4  12   8       54.98       49.51      4.59 o 
  -3  12   8       50.54       59.02      4.75 o 
  -2  12   8      477.12      480.90      9.45 o 
  -1  12   8       80.27       74.04      4.48 o 
   0  12   8        7.63        9.48      4.36 o 
   1  12   8        0.54       -0.77      2.74 o 
   2  12   8        0.16       -2.80      2.80 o 
   3  12   8        6.38        8.69      3.60 o 
   4  12   8       22.88       25.50      6.28 o 
  -8  13   8        0.17       -6.58      7.77 o 
  -7  13   8       18.72        8.22      5.67 o 
  -6  13   8       31.92       37.44      4.67 o 
  -5  13   8        4.94        2.31      3.28 o 
  -4  13   8        3.23        9.10      4.00 o 
  -3  13   8       18.04       18.09      3.82 o 
  -2  13   8        1.60        5.21      2.94 o 
  -1  13   8      171.56      163.05      5.86 o 
   0  13   8        3.11        1.50      3.46 o 
   1  13   8        1.06       -2.10      2.74 o 
   2  13   8        0.52        2.84      3.13 o 
   3  13   8        9.13       11.90      4.86 o 
   4  13   8       24.58       19.45      5.96 o 
  -8  14   8       60.52       76.71     12.94 o 
  -7  14   8       23.61       21.38      6.87 o 
  -6  14   8        2.45        1.99      3.64 o 
  -5  14   8        0.56        2.00      3.43 o 
  -4  14   8       87.13       95.81      5.80 o 
  -3  14   8       98.91      102.21      5.85 o 
  -2  14   8       39.24       37.35      4.09 o 
  -1  14   8      460.28      445.25      9.29 o 
   0  14   8        0.25       -2.97      2.97 o 
   1  14   8       72.75       67.73      4.75 o 
   2  14   8        0.74        0.73      3.31 o 
   3  14   8        8.25       12.98      5.05 o 
   4  14   8        5.10       12.08      5.69 o 
  -8  15   8        3.96        3.39      8.99 o 
  -7  15   8        0.00       -0.04      5.79 o 
  -6  15   8       10.00        8.67      4.91 o 
  -5  15   8        0.09        1.41      3.50 o 
  -4  15   8        4.51       -2.25      3.44 o 
  -3  15   8       13.01       16.47      3.94 o 
  -2  15   8       14.49       17.86      3.52 o 
  -1  15   8        6.56        7.50      3.19 o 
   0  15   8        7.24        8.30      3.19 o 
   1  15   8      172.81      157.83      7.17 o 
   2  15   8        0.25       -3.58      3.58 o 
   3  15   8        0.14        1.15      5.85 o 
   4  15   8        0.52       -3.05      5.05 o 
  -7  16   8       10.53       15.14      8.48 o 
  -6  16   8        1.00       -0.48      4.71 o 
  -5  16   8        2.33       -2.33      3.70 o 
  -4  16   8       49.74       38.09      4.70 o 
  -3  16   8      152.75      156.93      6.84 o 
  -2  16   8      278.41      270.65      7.67 o 
  -1  16   8       10.40        7.23      3.79 o 
   0  16   8        5.21        4.92      3.21 o 
   1  16   8        4.37        4.88      4.02 o 
   2  16   8       37.55       42.31      5.40 o 
   3  16   8        5.34        1.97      4.63 o 
   4  16   8        6.46       27.22      6.72 o 
  -7  17   8       59.62       65.99     10.47 o 
  -6  17   8       19.43       23.92      5.94 o 
  -5  17   8       34.17       32.11      6.08 o 
  -4  17   8       53.01       54.80      5.53 o 
  -3  17   8      127.75      135.19      7.32 o 
  -2  17   8        4.46        1.21      3.17 o 
  -1  17   8       19.56       21.68      3.81 o 
   0  17   8       17.52       16.78      3.82 o 
   1  17   8       93.29       92.04      5.81 o 
   2  17   8        5.51        6.36      6.17 o 
   3  17   8        7.03        5.61      6.88 o 
   4  17   8        2.56       -0.66      6.63 o 
  -7  18   8        1.59       -0.46      5.98 o 
  -6  18   8       25.61       25.16      5.78 o 
  -5  18   8      136.01      147.16     11.35 o 
  -4  18   8       16.87       20.65      5.67 o 
  -3  18   8       56.99       58.36      8.02 o 
  -2  18   8       20.17       16.82      3.91 o 
  -1  18   8        1.08        0.39      4.06 o 
   0  18   8        5.59        3.55      3.22 o 
   1  18   8        7.80        2.89      4.10 o 
   2  18   8       41.70       52.55      5.90 o 
   3  18   8        2.09        2.88      4.79 o 
  -7  19   8        9.00        4.22      9.99 o 
  -6  19   8        5.51        9.36      6.12 o 
  -5  19   8       14.29       10.93      5.49 o 
  -4  19   8       43.06       51.40      6.70 o 
  -3  19   8        0.01        2.23      4.77 o 
  -2  19   8        3.11        7.80      3.73 o 
  -1  19   8       74.00       70.52     11.59 o 
   0  19   8        2.54        3.14      3.69 o 
   1  19   8        0.57       -2.79      4.52 o 
   2  19   8       74.48       90.51      6.86 o 
   3  19   8        0.85       -3.25      4.67 o 
  -7  20   8       11.33       14.06     10.31 o 
  -6  20   8        2.71       -3.78      5.69 o 
  -5  20   8       27.24       28.44      6.24 o 
  -4  20   8        1.59       -2.15      4.46 o 
  -3  20   8        0.41       -4.53      4.64 o 
  -2  20   8      103.74       90.01      6.60 o 
  -1  20   8       15.40       20.40      4.46 o 
   0  20   8       27.60       20.00      4.71 o 
   1  20   8        0.47       -1.43      3.85 o 
   2  20   8        7.97        3.81      4.43 o 
   3  20   8       12.84       15.46      9.09 o 
  -6  21   8       15.67       17.92      7.22 o 
  -5  21   8       34.51       38.14      6.74 o 
  -4  21   8        5.08        1.39      5.18 o 
  -3  21   8        0.56        2.27      4.88 o 
  -2  21   8        2.14        1.77      3.90 o 
  -1  21   8       78.26       68.78      6.13 o 
   0  21   8        0.03        1.20      4.06 o 
   1  21   8        0.26        1.43      4.19 o 
   2  21   8        4.65        1.37      4.32 o 
  -6  22   8        0.21       -6.82      8.55 o 
  -5  22   8        1.48       -1.23      4.86 o 
  -4  22   8       38.78       35.99      6.70 o 
  -3  22   8        0.07        0.08      3.87 o 
  -2  22   8       45.08       46.43      5.65 o 
  -1  22   8        2.07        6.75      4.46 o 
   0  22   8       73.16       64.48      6.20 o 
   1  22   8        2.64       -1.74      4.36 o 
   2  22   8       13.05        6.04     12.62 o 
  -5  23   8        0.26       -0.19      7.82 o 
  -4  23   8       16.51       16.34      6.11 o 
  -3  23   8        0.48       -0.98      4.16 o 
  -2  23   8       25.32       36.23      5.43 o 
  -1  23   8      126.02      114.08      7.56 o 
   0  23   8        6.06       -5.13      5.13 o 
   1  23   8       33.56       49.00      6.00 o 
  -4  24   8       19.73        1.72     20.98 o 
  -3  24   8        6.33        7.37      4.38 o 
  -2  24   8       15.62        9.88      4.50 o 
  -1  24   8      145.42      133.14      8.16 o 
   0  24   8        0.01       -0.75      4.06 o 
   1  24   8        0.90       -0.45     13.83 o 
  -3  25   8        0.03       -7.34      9.38 o 
  -2  25   8      133.96      133.23      9.74 o 
  -1  25   8       78.15       82.94     12.21 o 
   0  25   8        2.66        2.70     10.36 o 
  -9   0   9       72.63       69.40     11.89 o 
  -7   0   9       39.55       28.90      6.65 o 
  -5   0   9       45.06       47.77      6.72 o 
  -3   0   9       75.11       79.47      7.46 o 
  -1   0   9      192.96      183.01     10.16 o 
   1   0   9        2.80        1.40      6.40 o 
   3   0   9       62.43       88.35     11.37 o 
   5   0   9      155.11      155.47     16.79 o 
  -9   1   9       42.14       37.62      7.80 o 
  -8   1   9      199.55      225.04     16.50 o 
  -7   1   9       16.74       14.15      5.23 o 
  -6   1   9       25.50       23.68      4.37 o 
  -5   1   9       46.83       42.80      5.19 o 
  -4   1   9       22.93       17.46      5.42 o 
  -3   1   9      299.26      305.30     11.09 o 
  -2   1   9       41.69       37.09      5.20 o 
  -1   1   9       29.10       35.94      6.10 o 
   0   1   9        8.07        5.26      3.56 o 
   1   1   9       25.39       18.89      4.29 o 
   2   1   9        8.34        3.27      4.21 o 
   3   1   9        3.51        3.95      4.28 o 
   4   1   9       35.90       50.40     10.28 o 
   5   1   9       36.18       32.25      7.82 o 
  -9   2   9       11.97        8.30     10.02 o 
  -8   2   9        0.49       -0.43      5.35 o 
  -7   2   9       10.40       10.26      4.08 o 
  -6   2   9        2.90        2.62      3.71 o 
  -5   2   9        9.89       11.93      4.78 o 
  -4   2   9      230.22      243.00     12.12 o 
  -3   2   9        6.08       10.00      3.55 o 
  -2   2   9      405.80      391.32     12.12 o 
  -1   2   9       80.91       82.89      6.50 o 
   0   2   9       12.01       13.11      4.92 o 
   1   2   9        4.12        4.09      4.95 o 
   2   2   9       10.83       10.81      4.20 o 
   3   2   9        4.25        2.45      4.27 o 
   4   2   9      135.10      166.32     11.51 o 
   5   2   9        0.64       -6.02      6.02 o 
  -9   3   9        1.62       -2.05      5.54 o 
  -8   3   9       27.49       10.22      6.01 o 
  -7   3   9       24.27       23.98      5.17 o 
  -6   3   9        7.25        4.69      4.99 o 
  -5   3   9      133.56      145.24      8.15 o 
  -4   3   9        0.43       -3.87      3.87 o 
  -3   3   9       72.70       79.45      5.30 o 
  -2   3   9        6.69        8.13      3.35 o 
  -1   3   9       10.11       12.43      4.85 o 
   0   3   9        4.69        3.55      5.49 o 
   1   3   9        1.76        2.88      4.27 o 
   2   3   9        3.45        6.53      4.71 o 
   3   3   9        6.63       13.93     11.70 o 
   4   3   9       16.21        4.78      8.72 o 
   5   3   9        6.50       10.70      9.19 o 
  -9   4   9       30.00       31.89      7.68 o 
  -8   4   9        0.63       -2.60      5.11 o 
  -7   4   9      103.21      109.94      6.71 o 
  -6   4   9        4.22        3.86      3.74 o 
  -5   4   9        9.96        7.85      3.87 o 
  -4   4   9       69.54       78.70      6.97 o 
  -3   4   9      101.37      106.35      5.77 o 
  -2   4   9       79.52       78.69      5.19 o 
  -1   4   9        2.78       -1.20      3.14 o 
   0   4   9        4.48        4.54      4.66 o 
   1   4   9       61.28       73.21      6.81 o 
   2   4   9       54.22       62.51      6.58 o 
   3   4   9       47.84       52.08      8.01 o 
   4   4   9       39.19       42.18     11.55 o 
   5   4   9       23.57       37.65     11.89 o 
  -9   5   9       24.92       12.59      6.45 o 
  -8   5   9        6.88        1.22      7.77 o 
  -7   5   9        0.01       -1.70      4.39 o 
  -6   5   9        0.02       -1.42      3.56 o 
  -5   5   9      716.16      709.87     14.30 o 
  -4   5   9      207.13      196.15      8.88 o 
  -3   5   9        7.63       10.58      5.35 o 
  -2   5   9        2.47        0.77      3.24 o 
  -1   5   9        2.34       -2.67      3.66 o 
   0   5   9       24.99       21.10     12.47 o 
   1   5   9       34.06       33.55      5.70 o 
   2   5   9       29.38       31.94      5.88 o 
   3   5   9        8.12        2.80      6.08 o 
   4   5   9       33.86       61.04     12.26 o 
  -9   6   9        4.11       -0.49      8.89 o 
  -8   6   9        1.09       -4.90      6.77 o 
  -7   6   9        0.85       -4.27      4.27 o 
  -6   6   9        2.59       10.16      4.17 o 
  -5   6   9      419.98      434.81     15.23 o 
  -4   6   9       69.19       67.75      5.20 o 
  -3   6   9      126.36      134.10      6.47 o 
  -2   6   9       35.39       38.84      4.80 o 
  -1   6   9      153.83      162.75      7.03 o 
   0   6   9       44.52       42.23      4.60 o 
   1   6   9        7.73       15.59      5.22 o 
   2   6   9      575.62      621.84     19.84 o 
   3   6   9       27.08       22.53      5.96 o 
   4   6   9        2.49       27.97     10.19 o 
  -9   7   9        0.00       -2.05      7.72 o 
  -8   7   9        6.54       16.81      9.04 o 
  -7   7   9        1.02       -3.45      4.38 o 
  -6   7   9      135.50      136.62     10.92 o 
  -5   7   9      457.23      435.83     11.20 o 
  -4   7   9       70.20       63.19      5.19 o 
  -3   7   9        1.47       -2.67      2.69 o 
  -2   7   9       73.39       65.68      5.52 o 
  -1   7   9        1.14       -2.63      3.27 o 
   0   7   9        3.12        2.48      3.51 o 
   1   7   9      130.30      120.42      6.37 o 
   2   7   9        7.14       -6.22      7.71 o 
   3   7   9       50.09       64.74     10.50 o 
   4   7   9       28.00       28.53     10.94 o 
  -8   8   9        3.34        5.58      7.77 o 
  -7   8   9        0.03        3.30      4.66 o 
  -6   8   9       75.84       74.76      6.63 o 
  -5   8   9      205.69      217.07      8.51 o 
  -4   8   9       60.91       58.43      5.86 o 
  -3   8   9        8.23        6.66      3.31 o 
  -2   8   9        1.71        3.76      3.01 o 
  -1   8   9       14.72       14.10      3.27 o 
   0   8   9       22.55       28.35      4.34 o 
   1   8   9       62.75       64.48      5.41 o 
   2   8   9        8.17        8.36      4.68 o 
   3   8   9        9.74       10.29      5.54 o 
   4   8   9       11.01       15.47      9.72 o 
  -8   9   9       25.18       21.37      9.82 o 
  -7   9   9       22.69       29.68      6.90 o 
  -6   9   9      137.71      142.70      7.39 o 
  -5   9   9       68.97       67.04      5.71 o 
  -4   9   9       13.89        9.60      5.05 o 
  -3   9   9       26.67       20.03      3.60 o 
  -2   9   9       27.65       27.82      3.84 o 
  -1   9   9       51.50       43.85      4.14 o 
   0   9   9        9.86       12.03      3.46 o 
   1   9   9       28.61       27.11      4.39 o 
   2   9   9       12.44       13.52      3.86 o 
   3   9   9       30.10       41.18      6.88 o 
   4   9   9        5.62       14.43      9.48 o 
  -8  10   9      218.85      250.60     19.91 o 
  -7  10   9       27.44       29.49      7.31 o 
  -6  10   9       67.64       62.46      8.24 o 
  -5  10   9        0.00        5.60      4.02 o 
  -4  10   9        2.87        4.95      3.82 o 
  -3  10   9       53.91       54.69      4.44 o 
  -2  10   9      132.91      142.27      7.44 o 
  -1  10   9        8.90        7.44      4.29 o 
   0  10   9       16.33       11.16      3.35 o 
   1  10   9        1.54       -0.98      3.28 o 
   2  10   9      100.42      115.92      7.11 o 
   3  10   9        8.70       19.46     10.47 o 
   4  10   9       28.12       15.96     10.04 o 
  -8  11   9       31.99       45.66     11.55 o 
  -7  11   9        1.96        5.10      5.90 o 
  -6  11   9        3.79        2.82      3.46 o 
  -5  11   9        7.40       -1.37      3.86 o 
  -4  11   9       87.35       90.26      6.10 o 
  -3  11   9       44.41       51.09      5.11 o 
  -2  11   9      189.31      187.59      8.26 o 
  -1  11   9      303.97      299.67      8.41 o 
   0  11   9       61.13       68.61      4.55 o 
   1  11   9       19.42       26.37      3.78 o 
   2  11   9       19.82       20.29      4.31 o 
   3  11   9       84.56       85.56      6.60 o 
   4  11   9        2.45        2.12      8.89 o 
  -8  12   9      187.45      201.64     18.45 o 
  -7  12   9       13.68       16.28      6.74 o 
  -6  12   9        7.94       17.40      4.70 o 
  -5  12   9       51.81       59.16      5.14 o 
  -4  12   9        0.85        4.40      3.50 o 
  -3  12   9       10.21        8.96      3.37 o 
  -2  12   9       63.07       59.20      5.09 o 
  -1  12   9      205.79      212.44      6.88 o 
   0  12   9        3.29       -1.83      2.97 o 
   1  12   9        5.88        7.75      3.33 o 
   2  12   9        6.38        6.49      3.88 o 
   3  12   9       20.61       16.06      5.34 o 
  -7  13   9        6.12       -2.32      5.93 o 
  -6  13   9        6.01        8.20      4.53 o 
  -5  13   9        0.12        2.61      3.66 o 
  -4  13   9      182.17      187.11      7.41 o 
  -3  13   9      180.49      175.52      6.48 o 
  -2  13   9      173.06      160.14      6.09 o 
  -1  13   9       80.43       71.83      4.83 o 
   0  13   9       71.98       79.35      4.89 o 
   1  13   9        6.78       -1.84      3.69 o 
   2  13   9        5.76        4.65      4.55 o 
   3  13   9       11.66        9.54      5.07 o 
  -7  14   9        6.01        4.99      6.25 o 
  -6  14   9        5.78       13.45      4.84 o 
  -5  14   9       22.66       23.41      6.77 o 
  -4  14   9      129.48      140.64      6.96 o 
  -3  14   9       36.23       36.44      5.03 o 
  -2  14   9      102.38      109.20      5.51 o 
  -1  14   9        0.01       -1.31      3.01 o 
   0  14   9        5.12        3.36      3.29 o 
   1  14   9        0.31        3.75      3.37 o 
   2  14   9       55.51       70.64      6.57 o 
   3  14   9       77.49       86.98      7.99 o 
  -7  15   9       10.04       14.74      9.02 o 
  -6  15   9        6.62        2.44      4.45 o 
  -5  15   9       25.73       25.37      5.14 o 
  -4  15   9       24.78       21.56      4.38 o 
  -3  15   9        5.52        3.98      3.57 o 
  -2  15   9       72.60       83.62      5.10 o 
  -1  15   9       20.09       19.97      3.63 o 
   0  15   9       65.92       87.27      5.32 o 
   1  15   9      195.36      206.91     11.49 o 
   2  15   9       22.57       27.08      5.89 o 
   3  15   9        5.48        0.72      6.08 o 
  -7  16   9        0.88        1.35      6.10 o 
  -6  16   9       14.28        9.56      5.57 o 
  -5  16   9        2.73        6.36      4.46 o 
  -4  16   9        0.21        3.01      4.54 o 
  -3  16   9       97.86      105.34      5.64 o 
  -2  16   9        2.26        3.85      3.25 o 
  -1  16   9        0.06        2.99      3.33 o 
   0  16   9       31.26       44.82      5.51 o 
   1  16   9        6.64       -0.50      3.79 o 
   2  16   9        0.02        3.73      4.27 o 
   3  16   9        9.22       -0.04      6.15 o 
  -7  17   9        2.34       -6.53      8.67 o 
  -6  17   9       11.81       12.10      5.78 o 
  -5  17   9       14.59       10.75      5.40 o 
  -4  17   9        0.83        1.77      4.17 o 
  -3  17   9       20.02       19.91      6.76 o 
  -2  17   9        0.74       -2.78      3.42 o 
  -1  17   9        4.12       -0.33      3.59 o 
   0  17   9        7.99       12.63      4.70 o 
   1  17   9        7.76       10.28      4.60 o 
   2  17   9      119.24      116.37      7.68 o 
  -6  18   9       73.48       85.49      8.29 o 
  -5  18   9       24.70       20.50      6.09 o 
  -4  18   9        6.39        3.52      6.86 o 
  -3  18   9       17.78       18.84      4.90 o 
  -2  18   9       11.88       13.39      4.31 o 
  -1  18   9       23.76       22.37      4.99 o 
   0  18   9        3.78        1.50      4.03 o 
   1  18   9        1.18        4.18      4.17 o 
   2  18   9        0.28       -2.33     12.31 o 
  -6  19   9        4.55        7.77      9.41 o 
  -5  19   9       13.41       11.57      5.53 o 
  -4  19   9        1.57       -4.20      4.75 o 
  -3  19   9        0.60        0.16      4.02 o 
  -2  19   9       16.33       19.75      4.73 o 
  -1  19   9       14.52       16.08      4.91 o 
   0  19   9       20.15       21.05      5.13 o 
   1  19   9      107.76      104.71      7.39 o 
   2  19   9       13.85       19.12      6.97 o 
  -5  20   9       24.42       20.20      6.41 o 
  -4  20   9        1.55        1.80      7.06 o 
  -3  20   9       10.44        8.98      4.86 o 
  -2  20   9        2.23       -4.31      4.31 o 
  -1  20   9       13.84       14.91      5.76 o 
   0  20   9       26.92       23.32      5.18 o 
   1  20   9        4.54        2.47      5.61 o 
  -5  21   9       23.29       24.05      8.82 o 
  -4  21   9       10.24        8.92      6.62 o 
  -3  21   9        6.41       10.30      4.93 o 
  -2  21   9       39.40       46.35      7.06 o 
  -1  21   9        0.79       -0.73      4.99 o 
   0  21   9        0.13       -4.71      4.71 o 
  -4  22   9       16.78        7.99     21.48 o 
  -3  22   9        2.34       -1.91      5.28 o 
  -2  22   9       60.12       68.05      7.88 o 
  -1  22   9        1.41        1.70      5.74 o 
   0  22   9       65.52       54.13     10.10 o 
  -3  23   9        0.01       12.79     12.60 o 
  -2  23   9       20.00        8.86     15.68 o 
  -8   0  10       48.20       38.87     10.75 o 
  -6   0  10        0.58       -8.82      8.82 o 
  -4   0  10       63.43       69.91     13.35 o 
  -2   0  10       42.93       37.96     11.45 o 
   0   0  10        0.37       -1.85      8.85 o 
   2   0  10       53.11       73.27     13.89 o 
  -8   1  10       32.01       20.13      9.14 o 
  -7   1  10       31.34       39.21      6.28 o 
  -6   1  10        1.82       -4.74      5.89 o 
  -5   1  10        0.74        3.14      6.67 o 
  -4   1  10       32.72       25.83      7.70 o 
  -3   1  10        0.21        0.58      8.85 o 
  -2   1  10        5.60        1.53      6.15 o 
  -1   1  10       49.51       68.83      9.59 o 
   0   1  10       36.90       42.63      8.19 o 
   1   1  10        5.24        0.36      4.98 o 
   2   1  10       10.21        3.39      5.01 o 
   3   1  10       20.00       43.42     11.04 o 
  -8   2  10       13.18       20.01      9.41 o 
  -7   2  10       10.94       13.78      5.23 o 
  -6   2  10       15.05       11.50      4.88 o 
  -5   2  10        1.18       -0.74      6.80 o 
  -4   2  10      114.05      105.24     10.03 o 
  -3   2  10        4.52        8.26      6.66 o 
  -2   2  10      134.22      142.49      8.35 o 
  -1   2  10       47.53       37.92      6.01 o 
   0   2  10        1.23       -2.70      4.78 o 
   1   2  10       23.30       23.64      5.84 o 
   2   2  10        0.17       -0.83      4.95 o 
   3   2  10        7.98        8.36      8.28 o 
  -8   3  10       22.62       19.30      9.70 o 
  -7   3  10        0.68       -4.35      4.35 o 
  -6   3  10       56.71       71.24      6.94 o 
  -5   3  10       27.29       25.73      5.47 o 
  -4   3  10        1.95        5.08      6.61 o 
  -3   3  10       11.65       14.06      4.96 o 
  -2   3  10       79.87       91.34     10.00 o 
  -1   3  10       16.23       16.28      5.69 o 
   0   3  10        1.47       -1.03      4.74 o 
   1   3  10        0.02        2.99      5.09 o 
   2   3  10        0.72        4.61      5.33 o 
   3   3  10        6.94       21.13      9.28 o 
  -8   4  10       11.16        7.38      8.99 o 
  -7   4  10        7.90        6.43      5.29 o 
  -6   4  10       20.28       20.74      5.24 o 
  -5   4  10        9.38        3.48      4.66 o 
  -4   4  10       25.23       22.80      4.50 o 
  -3   4  10        6.70        9.35      4.83 o 
  -2   4  10        0.69        1.39      4.44 o 
  -1   4  10        5.66        3.67      4.76 o 
   0   4  10        2.56        1.29      4.66 o 
   1   4  10        2.78        8.03      7.15 o 
   2   4  10       27.90       47.77     10.74 o 
   3   4  10       24.82       59.58     12.23 o 
  -8   5  10        2.84        9.38      8.85 o 
  -7   5  10        6.13       -1.78      4.78 o 
  -6   5  10      118.87      122.30      8.38 o 
  -5   5  10        4.73        6.97      4.49 o 
  -4   5  10      333.10      357.45     10.36 o 
  -3   5  10       28.72       32.98      4.59 o 
  -2   5  10        2.02       -1.99      4.47 o 
  -1   5  10        9.85       14.21      5.29 o 
   0   5  10        0.37       -2.57      4.48 o 
   1   5  10        4.89        3.42      5.52 o 
   2   5  10       30.83       35.24      6.76 o 
   3   5  10       58.32       81.63     13.50 o 
  -8   6  10       15.70       23.15      9.99 o 
  -7   6  10       34.39       33.62      7.25 o 
  -6   6  10        0.48        0.87      4.68 o 
  -5   6  10       90.92      102.82      9.12 o 
  -4   6  10        0.03        0.89      3.74 o 
  -3   6  10      114.29      109.94      6.32 o 
  -2   6  10      108.62      112.97      7.93 o 
  -1   6  10       65.85       62.09      6.90 o 
   0   6  10       12.83       13.50      5.52 o 
   1   6  10       88.28       93.35      8.75 o 
   2   6  10        9.16        5.04      5.93 o 
   3   6  10        9.20       -4.62      6.22 o 
  -8   7  10        1.10       13.84      9.11 o 
  -7   7  10        1.01       -5.31      7.18 o 
  -6   7  10       94.32      108.85      8.14 o 
  -5   7  10      143.57      153.19      8.92 o 
  -4   7  10       15.65       23.32      4.44 o 
  -3   7  10       42.49       37.33      4.74 o 
  -2   7  10        3.19        5.02      3.65 o 
  -1   7  10        0.03        3.20      4.69 o 
   0   7  10        2.06        2.85      5.04 o 
   1   7  10        8.29       12.62      5.72 o 
   2   7  10       73.42       91.59     10.01 o 
   3   7  10        0.08       -1.78      6.46 o 
  -8   8  10        0.73       -1.34      8.41 o 
  -7   8  10       16.87       12.64      6.20 o 
  -6   8  10       31.64       36.10      8.57 o 
  -5   8  10       69.91       81.31      7.31 o 
  -4   8  10        1.36        5.43      3.96 o 
  -3   8  10        1.42       -3.45      3.45 o 
  -2   8  10        0.70        2.00      3.63 o 
  -1   8  10       77.27       77.79      5.86 o 
   0   8  10        0.48        6.63      5.20 o 
   1   8  10        8.66        6.70      5.46 o 
   2   8  10      141.24      162.59      9.52 o 
   3   8  10       10.21       15.06      7.06 o 
  -8   9  10       42.20       40.72     11.50 o 
  -7   9  10        0.47       -5.26      7.14 o 
  -6   9  10       28.22       24.53      5.96 o 
  -5   9  10       41.42       36.30      6.41 o 
  -4   9  10       21.47       15.29      5.79 o 
  -3   9  10       64.79       70.23      8.02 o 
  -2   9  10      163.78      156.79      7.58 o 
  -1   9  10       16.02       15.75      4.25 o 
   0   9  10        0.02       -2.15      4.54 o 
   1   9  10       66.83       76.17      6.91 o 
   2   9  10       84.73       85.46      7.79 o 
   3   9  10       24.14       37.97      8.86 o 
  -7  10  10       12.82        6.20      6.60 o 
  -6  10  10       62.35       58.74      7.01 o 
  -5  10  10       50.03       54.14      5.79 o 
  -4  10  10       10.63       14.28      4.28 o 
  -3  10  10        7.85        6.09      3.88 o 
  -2  10  10        4.85        4.98      3.87 o 
  -1  10  10      141.06      133.15      7.20 o 
   0  10  10        1.63        3.21      3.63 o 
   1  10  10       18.95       10.39      5.93 o 
   2  10  10        2.54        9.36      5.22 o 
  -7  11  10        1.91       -5.96      5.96 o 
  -6  11  10       52.85       55.30     10.03 o 
  -5  11  10        0.29        1.03      4.20 o 
  -4  11  10       13.12       10.26      3.84 o 
  -3  11  10        0.27        0.71      4.17 o 
  -2  11  10      138.25      143.09      7.40 o 
  -1  11  10       45.38       47.02      5.08 o 
   0  11  10       11.53        9.16      3.88 o 
   1  11  10        1.97        2.61      4.80 o 
   2  11  10       52.94       63.60      6.99 o 
  -7  12  10       29.60       36.81      8.26 o 
  -6  12  10       12.28       13.12      4.95 o 
  -5  12  10        3.45        0.63      4.20 o 
  -4  12  10       29.16       22.23      3.92 o 
  -3  12  10       31.35       27.29      4.15 o 
  -2  12  10       54.38       49.30      6.58 o 
  -1  12  10        0.12        5.08      3.67 o 
   0  12  10        0.50        1.64      3.50 o 
   1  12  10       14.95       15.90      4.61 o 
   2  12  10        0.70       -2.12      5.35 o 
  -7  13  10        8.77        7.24     10.45 o 
  -6  13  10        7.49       12.13      4.80 o 
  -5  13  10        1.41        6.66      4.58 o 
  -4  13  10       29.63       24.03      4.54 o 
  -3  13  10       34.37       29.18      4.14 o 
  -2  13  10       50.82       53.59      4.95 o 
  -1  13  10      104.34      102.47      6.24 o 
   0  13  10        1.50        4.18      3.90 o 
   1  13  10        0.02        2.28      3.94 o 
   2  13  10       20.82       26.45      7.21 o 
  -6  14  10        5.66       -0.87      7.31 o 
  -5  14  10       48.13       50.84      6.12 o 
  -4  14  10       16.00       19.84      4.40 o 
  -3  14  10        5.70        5.17      3.98 o 
  -2  14  10       78.30       80.06      5.96 o 
  -1  14  10       41.46       34.18      5.73 o 
   0  14  10        2.82        8.53      4.12 o 
   1  14  10        3.40        8.55      4.36 o 
   2  14  10       24.69       50.64     13.62 o 
  -6  15  10       89.41      104.48      7.73 o 
  -5  15  10       11.81        4.34      4.87 o 
  -4  15  10       10.10       13.30      5.19 o 
  -3  15  10      103.00       90.44      6.12 o 
  -2  15  10        2.16        0.57      3.84 o 
  -1  15  10       11.99       17.84      4.45 o 
   0  15  10        0.01       -0.61      3.85 o 
   1  15  10       15.41       12.21      5.70 o 
  -6  16  10       47.50       53.30      7.97 o 
  -5  16  10       19.48       18.56      5.39 o 
  -4  16  10      123.91      135.54      7.20 o 
  -3  16  10       31.38       19.42      4.44 o 
  -2  16  10       13.23       18.38      4.51 o 
  -1  16  10       17.57       10.54      4.43 o 
   0  16  10       22.51       22.79      4.78 o 
   1  16  10       97.77      108.75      8.93 o 
  -5  17  10       53.41       54.85      7.60 o 
  -4  17  10       59.49       57.89      5.71 o 
  -3  17  10        1.32        4.44      4.11 o 
  -2  17  10        3.80        7.20      3.93 o 
  -1  17  10       12.93       13.77      5.89 o 
   0  17  10       10.09       13.70      4.71 o 
  -5  18  10      123.08      116.40     17.79 o 
  -4  18  10       26.04       29.46      5.43 o 
  -3  18  10        4.57       -3.50      4.07 o 
  -2  18  10        0.03       -1.84      4.13 o 
  -1  18  10       10.52        8.97      4.72 o 
   0  18  10       15.10       12.46     14.42 o 
  -4  19  10        5.63       -7.24     10.65 o 
  -3  19  10       10.54       11.62      5.74 o 
  -2  19  10        0.70       -4.79      5.21 o 
  -1  19  10       44.09       38.20     10.25 o 
  -7   0  11        0.10       -5.56      9.84 o 
  -5   0  11       84.98       95.06     15.84 o 
  -3   0  11       78.01       71.64     14.57 o 
  -1   0  11        0.73       -5.51      9.36 o 
   1   0  11        0.06      -10.02     10.02 o 
  -7   1  11       56.73       55.83      9.56 o 
  -6   1  11       17.34       22.71      8.04 o 
  -5   1  11       30.99       35.61      8.80 o 
  -4   1  11        2.62        6.41      7.25 o 
  -3   1  11        1.02        6.95      7.42 o 
  -2   1  11        0.30       -0.88      7.22 o 
  -1   1  11        0.81        2.37      7.41 o 
   0   1  11        4.23        3.07      7.90 o 
   1   1  11       54.26       64.59     10.37 o 
   2   1  11        0.26        4.62      9.39 o 
  -7   2  11        5.42       -6.49     15.85 o 
  -6   2  11       45.43       42.32     12.48 o 
  -5   2  11       11.86       11.41      7.71 o 
  -4   2  11       96.66       88.04     10.83 o 
  -3   2  11        4.30        1.80     11.01 o 
  -2   2  11        3.78       13.04      7.95 o 
  -1   2  11        1.89        5.38      7.40 o 
   0   2  11       79.92       96.75     17.61 o 
   1   2  11       14.65       24.52      8.60 o 
   2   2  11       90.46      107.51     15.16 o 
  -7   3  11       69.19       75.45     10.06 o 
  -6   3  11        0.50        7.32      7.00 o 
  -5   3  11        0.62        5.52      7.08 o 
  -4   3  11        0.05        5.58     15.19 o 
  -3   3  11        3.19       10.57      7.15 o 
  -2   3  11        3.71       -3.70      6.33 o 
  -1   3  11       43.79       42.55      9.39 o 
   0   3  11       12.66        6.11      7.99 o 
   1   3  11      231.88      257.48     15.91 o 
   2   3  11        0.01       -1.37      7.40 o 
  -7   4  11       47.22       59.66      9.66 o 
  -6   4  11        0.46        2.51      6.73 o 
  -5   4  11        4.98        4.14      8.05 o 
  -4   4  11        2.23       -1.70      7.29 o 
  -3   4  11       63.09       54.56      9.44 o 
  -2   4  11        6.43       -0.27      6.84 o 
  -1   4  11        4.55        2.60      7.24 o 
   0   4  11       32.33       35.21      9.14 o 
   1   4  11       28.68       22.21     12.11 o 
  -7   5  11        2.55       11.52      5.78 o 
  -6   5  11       19.60       29.34      8.25 o 
  -5   5  11        4.53        5.20      7.64 o 
  -4   5  11        3.42        2.22      7.35 o 
  -3   5  11        4.71       -1.79      7.40 o 
  -2   5  11        6.87        1.26     12.24 o 
  -1   5  11       72.30       82.41      7.81 o 
   0   5  11        4.11       11.83      6.26 o 
   1   5  11        3.98       -5.08      5.08 o 
  -7   6  11        0.04       -5.04      5.04 o 
  -6   6  11       50.09       41.30      6.69 o 
  -5   6  11       12.34       18.96      7.99 o 
  -4   6  11      101.23       95.84     10.93 o 
  -3   6  11       66.65       77.77      7.56 o 
  -2   6  11        3.03        4.93      5.00 o 
  -1   6  11        0.71       -0.24      4.80 o 
   0   6  11       35.01       36.15      6.95 o 
   1   6  11       38.33       30.29      6.99 o 
  -6   7  11        6.36       -2.81      5.25 o 
  -5   7  11       97.04       98.18     11.08 o 
  -4   7  11       42.63       42.60      6.58 o 
  -3   7  11       88.84       99.08     10.73 o 
  -2   7  11        0.04        1.44      6.20 o 
  -1   7  11        1.44       -2.10      5.06 o 
   0   7  11       35.64       36.50      6.93 o 
   1   7  11       16.85       23.17      6.67 o 
  -6   8  11      148.92      139.18      9.48 o 
  -5   8  11        3.28        2.43      4.27 o 
  -4   8  11       36.97       37.45      6.63 o 
  -3   8  11       72.21       64.54      7.34 o 
  -2   8  11       13.63       19.57      6.31 o 
  -1   8  11        0.20        0.19      5.31 o 
   0   8  11        1.64       -0.75      5.33 o 
   1   8  11       22.51       22.17      5.81 o 
  -6   9  11       44.99       43.83      8.83 o 
  -5   9  11        3.89       -0.95      4.17 o 
  -4   9  11       65.91       67.49      6.14 o 
  -3   9  11       47.67       46.81      6.98 o 
  -2   9  11      273.47      300.24     12.42 o 
  -1   9  11        2.86        1.99      7.12 o 
   0   9  11        6.01        9.43      5.83 o 
   1   9  11       24.28       30.89     10.62 o 
  -6  10  11       12.14       22.68     11.61 o 
  -5  10  11       30.27       31.20      5.27 o 
  -4  10  11        0.70       -1.13      3.81 o 
  -3  10  11        5.04        6.33      4.22 o 
  -2  10  11       72.46       67.20      7.44 o 
  -1  10  11        5.59       -4.96      4.96 o 
   0  10  11       81.51      104.22      7.99 o 
  -6  11  11        2.91       12.62      8.74 o 
  -5  11  11        9.87        5.61      4.54 o 
  -4  11  11       17.73       18.36      4.88 o 
  -3  11  11       30.28       18.54      4.92 o 
  -2  11  11       32.60       28.44      6.02 o 
  -1  11  11        6.01        2.29      8.46 o 
   0  11  11        0.17       -1.51      5.26 o 
  -5  12  11        1.31        3.78      4.14 o 
  -4  12  11       39.37       44.76      5.29 o 
  -3  12  11        1.05        1.32      3.99 o 
  -2  12  11        9.15        7.70      4.02 o 
  -1  12  11       10.62       12.04      5.34 o 
   0  12  11        7.62       15.01      5.93 o 
  -5  13  11       44.45       49.95      7.14 o 
  -4  13  11        6.48        8.10      4.93 o 
  -3  13  11        5.61       12.80      5.93 o 
  -2  13  11       12.50       13.20      4.47 o 
  -1  13  11       20.92       23.68      4.73 o 
  -4  14  11        0.45        1.48      3.91 o 
  -3  14  11        0.70        1.75      4.09 o 
  -2  14  11       27.78       34.99      5.17 o 
  -1  14  11       11.20       16.21      4.52 o 
  -3  15  11       13.27        5.48      5.27 o 
  -2  15  11       46.86       64.96     11.50 o 
  -4   0  12       34.83       37.53     13.67 o 
  -2   0  12        8.12       11.36     12.31 o 
  -5   1  12       21.38       25.99      8.99 o 
  -4   1  12        0.72        0.36      7.34 o 
  -3   1  12       30.18       24.29      8.63 o 
  -2   1  12        1.10       -4.47      7.46 o 
  -1   1  12       82.45      112.69     12.19 o 
  -5   2  12      145.04      182.35     14.33 o 
  -4   2  12        3.30        7.84      8.30 o 
  -3   2  12       33.23       46.11      9.94 o 
  -2   2  12        7.79       -2.07      7.39 o 
  -1   2  12       13.17        2.90     12.04 o 
  -5   3  12        5.99        3.23      8.28 o 
  -4   3  12      122.58      162.26     13.56 o 
  -3   3  12       16.17        3.96      7.98 o 
  -2   3  12       28.06       23.88      8.82 o 
  -1   3  12        4.40        0.39      8.34 o 
  -4   4  12       26.58       26.19      9.19 o 
  -3   4  12        9.94        9.17     14.89 o 
  -2   4  12       17.77       28.01     11.34 o 
  -1   4  12        0.78        2.69      8.10 o 
  -4   5  12        5.29        2.35      7.88 o 
  -3   5  12        1.39       -1.10      9.16 o 
  -2   5  12        0.58       -0.77      8.18 o 
  -4   6  12        3.67        4.23      7.89 o 
  -3   6  12      118.48      140.89     13.09 o 
  -2   6  12       35.75       32.61      9.65 o 
                                                 
